# Supplementary material for: Eleutheroside E alleviates cisplatin-induced ototoxicity by down-regulating MAPK/NF-κB/NLRP3 signaling pathway and inhibiting cochlear cell pyroptosis
Source: Commun Biol. 2026 Jan 8;9:214. doi: 10.1038/s42003-025-09490-x (PMC12894672; doi:10.1038/s42003-025-09490-x)
Supplement: Supplementary file 4 — Supplementary Data 1 [file 42003_2025_9490_MOESM4_ESM.xlsx]

## Sheet: Fig. 1a-b
Active components of Eleuthero		drug targets			GeneCards-SearchResults
HBIN045092	suffruticoside a	AKR1B1	suffruticoside a		Gene Symbol	Description	Category	Uniprot ID	Gifts	GC Id	Relevance score
HBIN034649	Melafolone	PRSS1	suffruticoside a		CIHL	Hearing Loss, Cisplatin-Induced, Susceptibility To	Genetic Locus		2	GC06U901935	35.2344
HBIN043802	sesamol	TOP2	suffruticoside a		ERCC1	ERCC Excision Repair 1, Endonuclease Non-Catalytic Subunit	Protein Coding	P07992	53	GC19M079717	16.8883323669434
HBIN030894	isolinolicacid	THBD	suffruticoside a		MT-TS1	Mitochondrially Encoded TRNA-Ser (UCN) 1	RNA Gene		17	GCMTM007447	16.1568984985352
HBIN033388	liriodendrin	KCNH2	suffruticoside a		CASP3	Caspase 3	Protein Coding	P42574	56	GC04M184627	14.1385984420776
HBIN044735	stearin	SCN5A	suffruticoside a		MT-RNR1	Mitochondrially Encoded 12S RRNA	RNA Gene	A0A0C5B5G6	18	GCMTP000642	13.9311923980713
HBIN025920	ethyl gallate	F10	suffruticoside a		BCL2	BCL2 Apoptosis Regulator	Protein Coding	P10415	58	GC18M063123	13.5269393920898
HBIN021037	clausarin	ADRB2	suffruticoside a		GSTP1	Glutathione S-Transferase Pi 1	Protein Coding	P09211	57	GC11P067583	13.0749816894531
HBIN045298	syringin	MMP3	suffruticoside a		CSF3	Colony Stimulating Factor 3	Protein Coding	P09919	47	GC17P040015	12.1736316680908
HBIN043798	sesamin	F7	suffruticoside a		ABCB1	ATP Binding Cassette Subfamily B Member 1	Protein Coding	P08183	58	GC07M087504	11.817813873291
HBIN022771	daucosterol	NOS3	suffruticoside a		BAX	BCL2 Associated X, Apoptosis Regulator	Protein Coding	Q07812	57	GC19P048954	10.9141454696655
HBIN045073	sucrose	RXRA	suffruticoside a		BRCA1	BRCA1 DNA Repair Associated	Protein Coding	P38398	57	GC17M043044	10.6251916885376
HBIN022781	dauricine	ACHE	suffruticoside a		GSTT1	Glutathione S-Transferase Theta 1	Protein Coding	P30711	38	GC22Mi00270	10.0643110275269
HBIN030748	isofraxidin	GABRA1	suffruticoside a		SLC22A2	Solute Carrier Family 22 Member 2	Protein Coding	O15244	50	GC06M160207	9.99125862121582
HBIN044730	stearic acid	MAOB	suffruticoside a		ERCC2	ERCC Excision Repair 2, TFIIH Core Complex Helicase Subunit	Protein Coding	P18074	54	GC19M045349	9.99021434783936
HBIN018278	beta-sitosterol	RELA	suffruticoside a		IL2	Interleukin 2	Protein Coding	P60568	52	GC04M122451	9.79322624206543
HBIN041495	quercetin	EGFR	suffruticoside a		GSTM1	Glutathione S-Transferase Mu 1	Protein Coding	P09488	49	GC01P109687	9.69553756713867
HBIN012037	6,6'-Dimethoxygossypol	AKT1	suffruticoside a		SLC31A1	Solute Carrier Family 31 Member 1	Protein Coding	O15431	50	GC09P113221	9.61453247070313
HBIN027159	gamma-sitosterol	VEGFA	suffruticoside a		PARP1	Poly(ADP-Ribose) Polymerase 1	Protein Coding	P09874	57	GC01M226360	9.56342220306396
HBIN015934	amygdalin	CCND1	suffruticoside a		CASP9	Caspase 9	Protein Coding	P55211	54	GC01M015491	9.51186084747314
HBIN015935	Eleutheroside E	BCL2	Melafolone		IFNA1	Interferon Alpha 1	Protein Coding	P01562	46	GC09P021647	9.20906639099121
		BCL2L1	Melafolone		CDKN1A	Cyclin Dependent Kinase Inhibitor 1A	Protein Coding	P38936	56	GC06P104241	9.18019485473633
		FOS	Melafolone		MAPK8	Mitogen-Activated Protein Kinase 8	Protein Coding	P45983	56	GC10P048306	9.04706001281738
		CDKN1A	Melafolone		CASP8	Caspase 8	Protein Coding	Q14790	59	GC02P201233	9.00403785705566
		EIF6	Melafolone		SOD2-OT1	SOD2 Overlapping Transcript 1	RNA Gene		14	GC06M159772	8.92514038085938
		BAX	Melafolone		XPC	XPC Complex Subunit, DNA Damage Recognition And Repair Factor	Protein Coding	Q01831	53	GC03M023368	8.89510345458984
		CASP9	Melafolone		CYCS	Cytochrome C, Somatic	Protein Coding	P99999	55	GC07M025118	8.87157535552979
		PLAU	Melafolone		BIRC5	Baculoviral IAP Repeat Containing 5	Protein Coding	O15392	52	GC17P078214	8.52737712860107
		MMP2	Melafolone		NFE2L2	NFE2 Like BZIP Transcription Factor 2	Protein Coding	Q16236	58	GC02M177227	8.49037170410156
		MMP9	Melafolone		LINC01672	Long Intergenic Non-Protein Coding RNA 1672	RNA Gene		14	GC01P007077	8.37301826477051
		MAPK1	Melafolone		EPO	Erythropoietin	Protein Coding	P01588	49	GC07P100720	8.35058212280273
		IL10	Melafolone		RAD51	RAD51 Recombinase	Protein Coding	Q06609	57	GC15P040694	8.07947826385498
		EGF	Melafolone		CERNA3	Competing Endogenous LncRNA 3 For MiR-645	RNA Gene		14	GC08P056088	7.79172039031982
		RB1	Melafolone		HTR3A	5-Hydroxytryptamine Receptor 3A	Protein Coding	P46098	52	GC11P113975	7.67072868347168
		TNF	Melafolone		FAS	Fas Cell Surface Death Receptor	Protein Coding	P25445	57	GC10P098532	7.6695704460144
		JUN	Melafolone		XPA	XPA, DNA Damage Recognition And Repair Factor	Protein Coding	P23025	52	GC09M097654	7.55678367614746
		IL6	Melafolone		MGMT	O-6-Methylguanine-DNA Methyltransferase	Protein Coding	P16455	56	GC10P129467	7.54049587249756
		CDKN2A	Melafolone		BRCA2	BRCA2 DNA Repair Associated	Protein Coding	P51587	54	GC13P032315	7.32730436325073
		AHSA1	Melafolone		DPYD	Dihydropyrimidine Dehydrogenase	Protein Coding	Q12882	58	GC01M097015	6.81912612915039
		CASP3	Melafolone		BDNF	Brain Derived Neurotrophic Factor	Protein Coding	P23560	56	GC11M027654	6.80497360229492
		Tp53	Melafolone		APAF1	Apoptotic Peptidase Activating Factor 1	Protein Coding	O14727	54	GC12P098645	6.76753950119019
		ELK1	Melafolone		PTGS2	Prostaglandin-Endoperoxide Synthase 2	Protein Coding	P35354	56	GC01M186671	6.75727033615112
		NFKBIA	Melafolone		LRP2	LDL Receptor Related Protein 2	Protein Coding	P98164	55	GC02M169127	6.67960548400879
		POR	Melafolone		GJB2	Gap Junction Protein Beta 2	Protein Coding	P29033	52	GC13M020187	6.66939067840576
		ODC1	Melafolone		MTHFR	Methylenetetrahydrofolate Reductase	Protein Coding	P42898	54	GC01M011785	6.6663556098938
		XDH	Melafolone		FASLG	Fas Ligand	Protein Coding	P48023	55	GC01P172659	6.60520362854004
		CASP8	Melafolone		ABCG2	ATP Binding Cassette Subfamily G Member 2 (Junior Blood Group)	Protein Coding	Q9UNQ0	56	GC04M088090	6.60113620758057
		TOP1	sesamol		GSTM3	Glutathione S-Transferase Mu 3	Protein Coding	P21266	53	GC01M109733	6.59084606170654
		RAF1	sesamol		BDNF-AS	BDNF Antisense RNA	RNA Gene		24	GC11P027619	6.55315685272217
		SOD1	sesamol		SOD1	Superoxide Dismutase 1	Protein Coding	P00441	60	GC21P031659	6.50865173339844
		PRKCA	sesamol		MIR7-3HG	MIR7-3 Host Gene	RNA Gene	Q8N6C7	29	GC19P006171	6.48957824707031
		MMP1	sesamol		ACYP2	Acylphosphatase 2	Protein Coding	P14621	46	GC02P053970	6.44774627685547
		HIF1A	sesamol		MAPK14	Mitogen-Activated Protein Kinase 14	Protein Coding	Q16539	57	GC06P104232	6.36475324630737
		STAT1	sesamol		GSR	Glutathione-Disulfide Reductase	Protein Coding	P00390	56	GC08M030678	6.31461238861084
		RUNX1T1	sesamol		NTF3	Neurotrophin 3	Protein Coding	P20783	51	GC12P028147	6.27182340621948
		HERC5	sesamol		GGT1	Gamma-Glutamyltransferase 1	Protein Coding	P19440	56	GC22P024583	6.26203632354736
		CDK2	sesamol		TPMT	Thiopurine S-Methyltransferase	Protein Coding	P51580	53	GC06M018128	6.24091720581055
		HSPA5	sesamol		UGT1A1	UDP Glucuronosyltransferase Family 1 Member A1	Protein Coding	P22309	57	GC02P233760	6.21574544906616
		ERBB2	sesamol		DHFR	Dihydrofolate Reductase	Protein Coding	P00374	55	GC05M080626	6.2030200958252
		PPARG	sesamol		ANXA5	Annexin A5	Protein Coding	P08758	53	GC04M121667	6.19426345825195
		ACACA	sesamol		COMT	Catechol-O-Methyltransferase	Protein Coding	P21964	58	GC22P019941	6.13771724700928
		HMOX1	sesamol		NTRK2	Neurotrophic Receptor Tyrosine Kinase 2	Protein Coding	Q16620	60	GC09P084668	5.9904670715332
		CYP3A4	sesamol		MKI67	Marker Of Proliferation Ki-67	Protein Coding	P46013	51	GC10M128096	5.98395729064941
		CYP1A2	sesamol		NAGLU	N-Acetyl-Alpha-Glucosaminidase	Protein Coding	P54802	50	GC17P078080	5.85705614089966
		CAV1	sesamol		ERCC4	ERCC Excision Repair 4, Endonuclease Catalytic Subunit	Protein Coding	Q92889	52	GC16P013920	5.81230497360229
		MYC	sesamol		MAPK3	Mitogen-Activated Protein Kinase 3	Protein Coding	P27361	56	GC16M040839	5.73094034194946
		F3	isolinolicacid		BIRC3	Baculoviral IAP Repeat Containing 3	Protein Coding	Q13489	53	GC11P102317	5.62126207351685
		GJA1	isolinolicacid		SOD2	Superoxide Dismutase 2	Protein Coding	P04179	54	GC06M159669	5.52417
		CYP1A1	isolinolicacid		B2M	Beta-2-Microglobulin	Protein Coding	P61769	56	GC15P044711	5.43466949462891
		ICAM1	isolinolicacid		IL3	Interleukin 3	Protein Coding	P08700	52	GC05P132060	5.42442607879639
		IL1B	isolinolicacid		TMX2-CTNND1	TMX2-CTNND1 Readthrough (NMD Candidate)	RNA Gene		18	GC11P057712	5.39150619506836
		CCL2	isolinolicacid		XDH	Xanthine Dehydrogenase	Protein Coding	P47989	54	GC02M031334	5.37045192718506
		SELE	isolinolicacid		HGF	Hepatocyte Growth Factor	Protein Coding	P14210	58	GC07M081699	5.32647943496704
		VCAM1	isolinolicacid		ERCC5	ERCC Excision Repair 5, Endonuclease	Protein Coding	P28715	52	GC13P102845	5.28738355636597
		PTGER3	isolinolicacid		CDA	Cytidine Deaminase	Protein Coding	P32320	50	GC01P020588	5.27949810028076
		CXCL8	isolinolicacid		MIR34C	MicroRNA 34c	RNA Gene		24	GC11P112126	5.09865093231201
		PRKCB	isolinolicacid		OTOS	Otospiralin	Protein Coding	Q8NHW6	36	GC02M240139	5.02686595916748
		BIRC5	isolinolicacid		CASP6	Caspase 6	Protein Coding	P55212	54	GC04M109688	4.94693422317505
		DUOX2	isolinolicacid		GJA1	Gap Junction Protein Alpha 1	Protein Coding	P17302	57	GC06P121436	4.94363689422607
		NOS3	isolinolicacid		ABCC5	ATP Binding Cassette Subfamily C Member 5	Protein Coding	O15440	50	GC03M183919	4.85193777084351
		HSPB1	isolinolicacid		CAT	Catalase	Protein Coding	P04040	58	GC11P034460	4.84411573410034
		TGFB1	isolinolicacid		CCL2	C-C Motif Chemokine Ligand 2	Protein Coding	P13500	55	GC17P034255	4.74154710769653
		SULT1E1	isolinolicacid		FANCD2	FA Complementation Group D2	Protein Coding	Q9BXW9	53	GC03P010026	4.69787502288818
		MGAM	isolinolicacid		SCARNA5	Small Cajal Body-Specific RNA 5	RNA Gene		22	GC02P233275	4.63524341583252
		IL2	isolinolicacid		SLC16A5	Solute Carrier Family 16 Member 5	Protein Coding	O15375	41	GC17P079396	4.56938028335571
		NR1I2	isolinolicacid		TRA-TGC7-1	TRNA-Ala (Anticodon TGC) 7-1	RNA Gene		10	GC06M080743	4.4972128868103
		CYP1B1	liriodendrin		TRA-TGC5-1	TRNA-Ala (Anticodon TGC) 5-1	RNA Gene		9	GC06M028817	4.4972128868103
		CCNB1	liriodendrin		GAS5	Growth Arrest Specific 5	RNA Gene		26	GC01M173947	4.47845697402954
		PLAT	liriodendrin		FANCA	FA Complementation Group A	Protein Coding	O15360	57	GC16M089950	4.43219375610352
		THBD	liriodendrin		HNMT	Histamine N-Methyltransferase	Protein Coding	P50135	52	GC02P137964	4.31495380401611
		SERPINE1	liriodendrin		SLC26A4	Solute Carrier Family 26 Member 4	Protein Coding	O43511	49	GC07P107660	4.29304504394531
		COL1A1	liriodendrin		NR1I2	Nuclear Receptor Subfamily 1 Group I Member 2	Protein Coding	O75469	50	GC03P119780	4.26315116882324
		IFNG	liriodendrin		ADH1C	Alcohol Dehydrogenase 1C (Class I), Gamma Polypeptide	Protein Coding	P00326	47	GC04M099336	4.20553827285767
		ALOX5	liriodendrin		NOX3	NADPH Oxidase 3	Protein Coding	Q9HBY0	49	GC06M155395	4.20199251174927
		PTEN	liriodendrin		TNF	Tumor Necrosis Factor	Protein Coding	P01375	58	GC06P104098	4.18945646286011
		IL1A	liriodendrin		WFS1	Wolframin ER Transmembrane Glycoprotein	Protein Coding	O76024	52	GC04P006269	4.14786863327026
		MPO	liriodendrin		CDKN3	Cyclin Dependent Kinase Inhibitor 3	Protein Coding	Q16667	48	GC14P054398	4.12549209594727
		TOP2A	liriodendrin		FANCG	FA Complementation Group G	Protein Coding	O15287	50	GC09M035073	4.08117723464966
		NCF1	liriodendrin		CYP4A11	Cytochrome P450 Family 4 Subfamily A Member 11	Protein Coding	Q02928	49	GC01M046929	4.03345966339111
		ABCG2	liriodendrin		HDAC9	Histone Deacetylase 9	Protein Coding	Q9UKV0	56	GC07P018086	3.98554110527039
		HAS2	liriodendrin		FANCC	FA Complementation Group C	Protein Coding	Q00597	55	GC09M095099	3.95080280303955
		GSTP1	liriodendrin		EPHX1	Epoxide Hydrolase 1	Protein Coding	P07099	52	GC01P225810	3.88689208030701
		NFE2L2	liriodendrin		CLCN6	Chloride Voltage-Gated Channel 6	Protein Coding	P51797	50	GC01P011806	3.8722038269043
		NQO1	liriodendrin		CREBBP	CREB Binding Protein	Protein Coding	Q92793	61	GC16M010660	3.82255053520203
		PARP1	stearin		XRCC2	X-Ray Repair Cross Complementing 2	Protein Coding	O43543	47	GC07M152644	3.7723433971405
		AHR	stearin		TNFRSF1B	TNF Receptor Superfamily Member 1B	Protein Coding	P20333	56	GC01P012401	3.76112222671509
		PSMD3	stearin		HOTTIP	HOXA Distal Transcript Antisense RNA	RNA Gene		25	GC07P027198	3.59321808815002
		SLC2A4	stearin		SLPI	Secretory Leukocyte Peptidase Inhibitor	Protein Coding	P03973	47	GC20M045252	3.48823404312134
		COL3A1	stearin		MT-RNR2	Mitochondrially Encoded 16S RRNA	RNA Gene	Q8IVG9	22	GCMTP000953	3.47362852096558
		TOP2A	stearin		GFAP	Glial Fibrillary Acidic Protein	Protein Coding	P14136	55	GC17M061018	3.46370959281921
		CXCL11	stearin		MIR125A	MicroRNA 125a	RNA Gene		24	GC19P083773	3.43995928764343
		CXCL2	stearin		ENSG00000276609		RNA Gene		8	GC07P027200	3.41756725311279
		DCAF5	stearin		ENSG00000277469		RNA Gene		6	GC07P027202	3.41756725311279
		NR1I3	stearin		ENSG00000277553		RNA Gene		6	GC07P027206	3.41756725311279
		CHEK2	stearin		ENSG00000278708		RNA Gene		6	GC07P027201	3.41756725311279
		INSR	stearin		CNR2	Cannabinoid Receptor 2	Protein Coding	P34972	52	GC01M023870	3.41403007507324
		CLDN4	stearin		AKR1B1	Aldo-Keto Reductase Family 1 Member B	Protein Coding	P15121	53	GC07M134442	3.39042520523071
		PPARA	stearin		MIR214	MicroRNA 214	RNA Gene		25	GC01M172234	3.38943839073181
		PPARD	stearin		ODC1	Ornithine Decarboxylase 1	Protein Coding	P11926	55	GC02M010432	3.16074562072754
		HSF1	stearin		CASC2	Cancer Susceptibility 2	RNA Gene	Q8IU53	29	GC10P118046	3.11160516738892
		CRP	stearin		NOX4	NADPH Oxidase 4	Protein Coding	Q9NPH5	49	GC11M089324	3.06175661087036
		CXCL10	stearin		PPARG	Peroxisome Proliferator Activated Receptor Gamma	Protein Coding	P37231	60	GC03P012287	2.83106708526611
		CHUK	stearin		DRD2	Dopamine Receptor D2	Protein Coding	P14416	56	GC11M113409	2.81618571281433
		SPP1	stearin		PAK4	P21 (RAC1) Activated Kinase 4	Protein Coding	O96013	56	GC19P039125	2.79790639877319
		RUNX2	stearin		NTF4	Neurotrophin 4	Protein Coding	P34130	53	GC19M079866	2.78562927246094
		RASSF1	ethyl gallate		MAD2L2	Mitotic Arrest Deficient 2 Like 2	Protein Coding	Q9UI95	50	GC01M011658	2.7639627456665
		E2F1	ethyl gallate		MALAT1	Metastasis Associated Lung Adenocarcinoma Transcript 1	RNA Gene		27	GC11P072906	2.72475457191467
		E2F2	ethyl gallate		NOX1	NADPH Oxidase 1	Protein Coding	Q9Y5S8	49	GC0XM100843	2.72084450721741
		ACPP	ethyl gallate		EIF2AK3	Eukaryotic Translation Initiation Factor 2 Alpha Kinase 3	Protein Coding	Q9NZJ5	56	GC02M088556	2.71077060699463
		CTSD	ethyl gallate		MT-ATP6	Mitochondrially Encoded ATP Synthase Membrane Subunit 6	Protein Coding	P00846	39	GCMTP008531	2.62523460388184
		IGFBP3	clausarin		PCAT1	Prostate Cancer Associated Transcript 1	RNA Gene		20	GC08P126553	2.58742642402649
		IGF2	clausarin		BRIP1	BRCA1 Interacting Helicase 1	Protein Coding	Q9BX63	56	GC17M061679	2.54907870292664
		CD40LG	clausarin		SLC16A1	Solute Carrier Family 16 Member 1	Protein Coding	P53985	54	GC01M113047	2.47008347511292
		IRF1	clausarin		MIR200C	MicroRNA 200c	RNA Gene		25	GC12P028324	2.37992572784424
		ERBB3	clausarin		UGT1A9	UDP Glucuronosyltransferase Family 1 Member A9	Protein Coding	O60656	51	GC02P233671	2.36354303359985
		PON1	clausarin		UGT1A7	UDP Glucuronosyltransferase Family 1 Member A7	Protein Coding	Q9HAW7	46	GC02P233681	2.36354303359985
		DIO1	clausarin		NOXO1	NADPH Oxidase Organizer 1	Protein Coding	Q8NFA2	44	GC16M010449	2.33238983154297
		PCOLCE	syringin		MIR125B1	MicroRNA 125b-1	RNA Gene		24	GC11M122100	2.31956815719604
		NPEPPS	syringin		TGFA	Transforming Growth Factor Alpha	Protein Coding	P01135	53	GC02M070447	2.30094480514526
		HK2	syringin		EMSLR	E2F1 MRNA Stabilizing LncRNA	RNA Gene		16	GC07P102243	2.28794121742249
		NKX3-1	syringin		MIR340	MicroRNA 340	RNA Gene		21	GC05M180015	2.2595226764679
		RASA1	syringin		NCF2	Neutrophil Cytosolic Factor 2	Protein Coding	P19878	54	GC01M184754	2.24209070205688
		GSTM1	syringin		RAD51C	RAD51 Paralog C	Protein Coding	O43502	50	GC17P058692	2.24069476127625
		GSTM2	syringin		CREB1	CAMP Responsive Element Binding Protein 1	Protein Coding	P16220	57	GC02P207529	2.23301768302917
		PGR	syringin		CYP1B1	Cytochrome P450 Family 1 Subfamily B Member 1	Protein Coding	Q16678	55	GC02M038066	2.21238112449646
		NOS2	syringin		MAPK10	Mitogen-Activated Protein Kinase 10	Protein Coding	P53779	56	GC04M085990	2.21057105064392
		PTGS1	syringin		SLC12A1	Solute Carrier Family 12 Member 1	Protein Coding	Q13621	54	GC15P054001	2.18135547637939
		AR	syringin		MIF	Macrophage Migration Inhibitory Factor	Protein Coding	P14174	54	GC22P023894	2.12605381011963
		SCN5A	syringin		ABCB11	ATP Binding Cassette Subfamily B Member 11	Protein Coding	O95342	53	GC02M168922	2.09825277328491
		PTGS2	sesamin		MIR215	MicroRNA 215	RNA Gene		22	GC01M220117	2.09307909011841
		ESR2	sesamin		MIR125B2	MicroRNA 125b-2	RNA Gene		24	GC21P016590	2.07309150695801
		DPP4	sesamin		SLC5A6	Solute Carrier Family 5 Member 6	Protein Coding	Q9Y289	50	GC02M027201	2.0695858001709
		HSP90AA1	sesamin		GSTM4	Glutathione S-Transferase Mu 4	Protein Coding	Q03013	46	GC01P109657	2.05233120918274
		CDK2	sesamin		EPHA2	EPH Receptor A2	Protein Coding	P29317	60	GC01M016124	2.00461935997009
		CHEK1	sesamin		AB196722-001		RNA Gene		5	GC05M080876	1.99847567081451
		PRSS1	sesamin		AF420032-001		RNA Gene		5	GC11M011297	1.99847567081451
		NCOA2	sesamin		MIR320A	MicroRNA 320a	RNA Gene		24	GC08M022288	1.91970479488373
		CALM	sesamin		MYH9	Myosin Heavy Chain 9	Protein Coding	P35579	54	GC22M036281	1.85915684700012
		PGR	sesamin		FANCF	FA Complementation Group F	Protein Coding	Q9NPI8	49	GC11M022600	1.79518139362335
		NCOA2	sesamin		MIR96	MicroRNA 96	RNA Gene		23	GC07M129774	1.79252052307129
		CHRM3	daucosterol		AOX1	Aldehyde Oxidase 1	Protein Coding	Q06278	51	GC02P200585	1.7741664648056
		CHRM1	daucosterol		AGT	Angiotensinogen	Protein Coding	P01019	56	GC01M230690	1.75947821140289
		GABRA2	daucosterol		ADH5	Alcohol Dehydrogenase 5 (Class III), Chi Polypeptide	Protein Coding	P11766	53	GC04M099070	1.75947821140289
		GABRA3	daucosterol		FMO3	Flavin Containing Dimethylaniline Monoxygenase 3	Protein Coding	P31513	53	GC01P171090	1.75947821140289
		CHRM2	daucosterol		ALDH4A1	Aldehyde Dehydrogenase 4 Family Member A1	Protein Coding	P30038	52	GC01M018871	1.75947821140289
		ADRA1B	daucosterol		ADH1B	Alcohol Dehydrogenase 1B (Class I), Beta Polypeptide	Protein Coding	P00325	51	GC04M099304	1.75947821140289
		GABRA1	daucosterol		ADH4	Alcohol Dehydrogenase 4 (Class II), Pi Polypeptide	Protein Coding	P08319	50	GC04M099123	1.75947821140289
		GRIA2	daucosterol		METAP1	Methionyl Aminopeptidase 1	Protein Coding	P53582	50	GC04P098995	1.75947821140289
		GABRA6	daucosterol		SULT1E1	Sulfotransferase Family 1E Member 1	Protein Coding	P49888	50	GC04M069823	1.75947821140289
		GABRA5	daucosterol		UGT8	UDP Glycosyltransferase 8	Protein Coding	Q16880	50	GC04P114598	1.75947821140289
		IGHG1	sucrose		ADH7	Alcohol Dehydrogenase 7 (Class IV), Mu Or Sigma Polypeptide	Protein Coding	P40394	49	GC04M099412	1.75947821140289
		ADH1B	sucrose		CYP4B1	Cytochrome P450 Family 4 Subfamily B Member 1	Protein Coding	P13584	49	GC01P046757	1.75947821140289
		ADH1C	sucrose		FMO1	Flavin Containing Dimethylaniline Monoxygenase 1	Protein Coding	Q01740	49	GC01P171248	1.75947821140289
		LYZ	sucrose		UGT1A10	UDP Glucuronosyltransferase Family 1 Member A10	Protein Coding	Q9HAW8	49	GC02P233636	1.75947821140289
		PTGS1	sucrose		UGT1A4	UDP Glucuronosyltransferase Family 1 Member A4	Protein Coding	P22310	49	GC02P233718	1.75947821140289
		SCN5A	sucrose		UGT1A6	UDP Glucuronosyltransferase Family 1 Member A6	Protein Coding	P19224	49	GC02P233691	1.75947821140289
		PTGS2	sucrose		UGT2B15	UDP Glucuronosyltransferase Family 2 Member B15	Protein Coding	P54855	49	GC04M068646	1.75947821140289
		RXRA	sucrose		FMO5	Flavin Containing Dimethylaniline Monoxygenase 5	Protein Coding	P49326	48	GC01M147175	1.75947821140289
		PDE3A	sucrose		SULT1C2	Sulfotransferase Family 1C Member 2	Protein Coding	O00338	48	GC02P108288	1.75947821140289
		SLC6A2	sucrose		SLC15A2	Solute Carrier Family 15 Member 2	Protein Coding	Q16348	47	GC03P121894	1.75947821140289
		CYP450	sucrose		SULT1B1	Sulfotransferase Family 1B Member 1	Protein Coding	O43704	47	GC04M069721	1.75947821140289
		PGR	sucrose		UGT2B4	UDP Glucuronosyltransferase Family 2 Member B4	Protein Coding	P06133	47	GC04M069484	1.75947821140289
		NOS2	dauricine		CHST2	Carbohydrate Sulfotransferase 2	Protein Coding	Q9Y4C5	46	GC03P143119	1.75947821140289
		PTGS1	dauricine		CYP8B1	Cytochrome P450 Family 8 Subfamily B Member 1	Protein Coding	Q9UNU6	46	GC03M042856	1.75947821140289
		ESR1	dauricine		FMO4	Flavin Containing Dimethylaniline Monoxygenase 4	Protein Coding	P31512	46	GC01P171315	1.75947821140289
		AR	dauricine		FMO2	Flavin Containing Dimethylaniline Monoxygenase 2	Protein Coding	Q99518	45	GC01P171185	1.75947821140289
		PPARG	dauricine		TRAF3IP1	TRAF3 Interacting Protein 1	Protein Coding	Q8TDR0	45	GC02P238320	1.75947821140289
		PTGS2	dauricine		UGT2B11	UDP Glucuronosyltransferase Family 2 Member B11	Protein Coding	O75310	45	GC04M069199	1.75947821140289
		ESR2	dauricine		UGT2B28	UDP Glucuronosyltransferase Family 2 Member B28	Protein Coding	Q9BY64	45	GC04P069280	1.75947821140289
		DPP4	dauricine		CYP20A1	Cytochrome P450 Family 20 Subfamily A Member 1	Protein Coding	Q6UW02	44	GC02P203238	1.75947821140289
		MAPK14	dauricine		UGT1A3	UDP Glucuronosyltransferase Family 1 Member A3	Protein Coding	P35503	44	GC02P233729	1.75947821140289
		GSK3B	dauricine		UGT1A8	UDP Glucuronosyltransferase Family 1 Member A8	Protein Coding	Q9HAW9	44	GC02P233618	1.75947821140289
		HSP90AA1	dauricine		SGO2	Shugoshin 2	Protein Coding	Q562F6	42	GC02P200511	1.75947821140289
		CDK2	dauricine		UGT1A5	UDP Glucuronosyltransferase Family 1 Member A5	Protein Coding	P35504	40	GC02P233712	1.75947821140289
		PIK3CD	isofraxidin		UGT2A1	UDP Glucuronosyltransferase Family 2 Member A1 Complex Locus	Protein Coding	P0DTE4	38	GC04M069588	1.75947821140289
		PRSS1	isofraxidin		FMO6P	Flavin Containing Dimethylaniline Monoxygenase 6, Pseudogene	Pseudogene	O60774	28	GC01P171137	1.75947821140289
		PIM1	isofraxidin		UGT1A2P	UDP Glucuronosyltransferase Family 1 Member A2, Pseudogene	Pseudogene		12	GC02P233747	1.75947821140289
		CCNA2	isofraxidin		GSDME	Gasdermin E	Protein Coding	O60443	45	GC07M024699	1.74816989898682
		NCOA2	isofraxidin		IL1RN	Interleukin 1 Receptor Antagonist	Protein Coding	P18510	57	GC02P125995	1.69285404682159
		CALM	isofraxidin		FAM66D	Family With Sequence Similarity 66 Member D	RNA Gene		20	GC08P012115	1.66056084632874
		PYGM	isofraxidin		FAM66A	Family With Sequence Similarity 66 Member A	RNA Gene		18	GC08P012362	1.66056084632874
		PPARD	isofraxidin		MIR451A	MicroRNA 451a	RNA Gene		20	GC17M028861	1.64366888999939
		CHEK1	isofraxidin		CRP	C-Reactive Protein	Protein Coding	P02741	52	GC01M159732	1.58104193210602
		AKR1B1	isofraxidin		APC	APC Regulator Of WNT Signaling Pathway	Protein Coding	P25054	56	GC05P112707	1.57230627536774
		NCOA1	isofraxidin		FANCL	FA Complementation Group L	Protein Coding	Q9NW38	53	GC02M058127	1.56392562389374
		F7	isofraxidin		BLK	BLK Proto-Oncogene, Src Family Tyrosine Kinase	Protein Coding	P51451	56	GC08P011486	1.55671977996826
		THBD	isofraxidin		HAAO	3-Hydroxyanthranilate 3,4-Dioxygenase	Protein Coding	P46952	51	GC02M042767	1.55671977996826
		NOS3	isofraxidin		CRMP1	Collapsin Response Mediator Protein 1	Protein Coding	Q14194	48	GC04M005750	1.55671977996826
		ACHE	isofraxidin		PPP2R2C	Protein Phosphatase 2 Regulatory Subunit Bgamma	Protein Coding	Q9Y2T4	48	GC04M006322	1.55671977996826
		GABRA1	isofraxidin		XK	X-Linked Kx Blood Group Antigen, Kell And VPS13A Binding Protein	Protein Coding	P51811	48	GC0XP037685	1.55671977996826
		MAOB	stearic acid		OSBPL5	Oxysterol Binding Protein Like 5	Protein Coding	Q9H0X9	46	GC11M008073	1.55671977996826
		GRIA2	stearic acid		ST6GALNAC5	ST6 N-Acetylgalactosaminide Alpha-2,6-Sialyltransferase 5	Protein Coding	Q9BVH7	45	GC01P076867	1.55671977996826
		CYP450	stearic acid		FAF2	Fas Associated Factor Family Member 2	Protein Coding	Q96CS3	44	GC05P176447	1.55671977996826
		RELA	stearic acid		JAKMIP1	Janus Kinase And Microtubule Interacting Protein 1	Protein Coding	Q96N16	43	GC04M006026	1.55671977996826
		XDH	stearic acid		DAZAP2	DAZ Associated Protein 2	Protein Coding	Q15038	42	GC12P051238	1.55671977996826
		NCF1	stearic acid		FAM167A	Family With Sequence Similarity 167 Member A	Protein Coding	Q96KS9	42	GC08M011421	1.55671977996826
		OLR1	stearic acid		H4C8	H4 Clustered Histone 8	Protein Coding	P62805	42	GC06M081771	1.55671977996826
		NOS2	stearic acid		POU6F1	POU Class 6 Homeobox 1	Protein Coding	Q14863	40	GC12M051186	1.55671977996826
		PTGS1	stearic acid		SPRING1	SREBF Pathway Regulator In Golgi 1	Protein Coding	Q9H741	39	GC12M116712	1.55671977996826
		CHRM3	stearic acid		TCERG1L	Transcription Elongation Regulator 1 Like	Protein Coding	Q5VWI1	39	GC10M131092	1.55671977996826
		THBD	stearic acid		SLC35G5	Solute Carrier Family 35 Member G5	Protein Coding	Q96KT7	37	GC08P011331	1.55671977996826
		CHRM1	stearic acid		FAM167A-AS1	FAM167A Antisense RNA 1	RNA Gene	Q96KT0	25	GC08P011461	1.55671977996826
		ESR1	stearic acid		LINC02580	Long Intergenic Non-Protein Coding RNA 2580	RNA Gene		17	GC02M043047	1.55671977996826
		ADRB1	stearic acid		LINC01819	Long Intergenic Non-Protein Coding RNA 1819	RNA Gene		16	GC02M042966	1.55671977996826
		SCN5A	stearic acid		LINC02667	Long Intergenic Non-Protein Coding RNA 2667	RNA Gene		13	GC10P128914	1.55671977996826
		PTGS2	stearic acid		LIX1-AS1	LIX1 And RIOK2 Antisense RNA 1	RNA Gene		13	GC05P097073	1.55671977996826
		NOS3	stearic acid		MIR548AG1	MicroRNA 548ag-1	RNA Gene		13	GC04P060922	1.55671977996826
		HTR3A	beta-sitosterol		LINC03088	Long Intergenic Non-Protein Coding RNA 3088	RNA Gene		12	GC12P116659	1.55671977996826
		ADRA2C	beta-sitosterol		ENSG00000255310	Novel Transcript	RNA Gene		11	GC08M011107	1.55671977996826
		RXRA	beta-sitosterol		H3C9P	H3 Clustered Histone 9, Pseudogene	Pseudogene		10	GC06M081766	1.55671977996826
		ACHE	beta-sitosterol		RNU6-242P	RNA, U6 Small Nuclear 242, Pseudogene	Pseudogene		10	GC02M043091	1.55671977996826
		PDE3A	beta-sitosterol		RNU6-1084P	RNA, U6 Small Nuclear 1084, Pseudogene	Pseudogene		9	GC08M011393	1.55671977996826
		ADRA1B	beta-sitosterol		RPL21P17	Ribosomal Protein L21 Pseudogene 17	Pseudogene		9	GC03P001906	1.55671977996826
		ADRB2	beta-sitosterol		ENSG00000257654	Novel Transcript	RNA Gene		8	GC12P116698	1.55671977996826
		ADRA1D	beta-sitosterol		LOC107985876	Uncharacterized LOC107985876	Protein Coding		8	GC02M043155	1.55671977996826
		OPRM1	beta-sitosterol		RN7SKP144	RN7SK Pseudogene 144	Pseudogene		7	GC03M002126	1.55671977996826
		GABRA1	beta-sitosterol		ENSG00000255556	Ubiquitin Specific Peptidase 17-Like 2 (USP17L2) Pseudogene	Pseudogene		6	GC08M013196	1.55671977996826
		PRSS1	beta-sitosterol		ENSG00000287361	Novel Transcript	RNA Gene		6	GC10M128965	1.55671977996826
		NCOA2	beta-sitosterol		HSALNG0014517-002		RNA Gene		6	GC02M043185	1.55671977996826
		CALM	beta-sitosterol		lnc-HIST1H2BI-2		RNA Gene		6	GC06P105914	1.55671977996826
		ACHE	beta-sitosterol		lnc-MTA3-12		RNA Gene		6	GC02P043097	1.55671977996826
		PTGS1	beta-sitosterol		lnc-PPP2R2C-2		RNA Gene		6	GC04M006286	1.55671977996826
		DRD1	beta-sitosterol		lnc-ZFP36L2-6		RNA Gene		6	GC02M043079	1.55671977996826
		CHRM3	beta-sitosterol		HSALNG0014520		RNA Gene		5	GC02P043101	1.55671977996826
		THBD	beta-sitosterol		HSALNG0032622		RNA Gene		5	GC04P006267	1.55671977996826
		KCNH2	beta-sitosterol		HSALNG0146070		RNA Gene		5	GC02P043060	1.55671977996826
		CHRM1	beta-sitosterol		RF00026-522		RNA Gene		5	GC02M043188	1.55671977996826
		ESR1	beta-sitosterol		lnc-DAZAP2-3		RNA Gene		5	GC12P051217	1.55671977996826
		AR	quercetin		lnc-EBF3-7		RNA Gene		5	GC10M129005	1.55671977996826
		ADRB1	quercetin		lnc-FAM167A-1		RNA Gene		5	GC08M011433	1.55671977996826
		SCN5A	quercetin		lnc-MTA3-10		RNA Gene		5	GC02P043080	1.55671977996826
		PPARG	quercetin		lnc-WFS1-4		RNA Gene		5	GC04P006253	1.55671977996826
		F10	quercetin		piR-31534-631		RNA Gene		5	GC08M011432	1.55671977996826
		CHRM5	quercetin		piR-42144		RNA Gene		5	GC08M011435	1.55671977996826
		PTGS2	quercetin		5EW4_A-011		RNA Gene		4	GC12M051217	1.55671977996826
		NOS3	quercetin		CM034962-311		RNA Gene		4	GC12P116700	1.55671977996826
		ADRA2C	quercetin		LOC124907756	Uncharacterized LOC124907756	RNA Gene		4	GC02P043102	1.55671977996826
		CHRM4	quercetin		RF00017-1152		RNA Gene		4	GC12M051251	1.55671977996826
		RXRA	quercetin		lnc-MTA3-11		RNA Gene		4	GC02P043092	1.55671977996826
		OPRD1	quercetin		lnc-TFCP2-4		RNA Gene		4	GC12M051198	1.55671977996826
		PDE3A	quercetin		TRPV1	Transient Receptor Potential Cation Channel Subfamily V Member 1	Protein Coding	Q8NER1	54	GC17M003565	1.45483601093292
		HTR2A	quercetin		DELEC1	Deleted In Esophageal Cancer 1	RNA Gene	Q9P2X7	30	GC09P120923	1.44226837158203
		ADRA1A	quercetin		NGF	Nerve Growth Factor	Protein Coding	P01138	58	GC01M115285	1.4353506565094
		CHRM2	quercetin		MIR33A	MicroRNA 33a	RNA Gene		22	GC22P041900	1.40620219707489
		ADRA1B	quercetin		MIR183	MicroRNA 183	RNA Gene		21	GC07M129861	1.38262569904327
		SLC6A3	quercetin		CLPP	Caseinolytic Mitochondrial Matrix Peptidase Proteolytic Subunit	Protein Coding	Q16740	50	GC19P007215	1.24880158901215
		ADRB2	quercetin		UGT2B7	UDP Glucuronosyltransferase Family 2 Member B7	Protein Coding	P16662	50	GC04P069051	1.24413895606995
		ADRA1D	quercetin		PALB2	Partner And Localizer Of BRCA2	Protein Coding	Q86YC2	51	GC16M023603	1.14635634422302
		SLC6A4	6,6'-Dimethoxygossypol		USF1	Upstream Transcription Factor 1	Protein Coding	P22415	50	GC01M161039	1.11462163925171
		ESR2	6,6'-Dimethoxygossypol		MIR127	MicroRNA 127	RNA Gene		24	GC14P112022	1.11462163925171
		GABRA1	6,6'-Dimethoxygossypol		GSTZ1	Glutathione S-Transferase Zeta 1	Protein Coding	O43708	49	GC14P077320	0.951629281044006
		DPP4	6,6'-Dimethoxygossypol		SLITRK6	SLIT And NTRK Like Family Member 6	Protein Coding	Q9H5Y7	46	GC13M085792	0.872725009918213
		MAPK14	6,6'-Dimethoxygossypol		NGFR	Nerve Growth Factor Receptor	Protein Coding	P08138	54	GC17P049495	0.865390121936798
		GSK3B	6,6'-Dimethoxygossypol		RFWD3	Ring Finger And WD Repeat Domain 3	Protein Coding	Q6PCD5	46	GC16M074621	0.824776947498322
		HSP90AA1	6,6'-Dimethoxygossypol		S1PR2	Sphingosine-1-Phosphate Receptor 2	Protein Coding	O95136	50	GC19M010223	0.757480561733246
		CDK2	6,6'-Dimethoxygossypol		TNC	Tenascin C	Protein Coding	P24821	56	GC09M115019	0.714468240737915
		CHEK1	6,6'-Dimethoxygossypol		CDKN2D	Cyclin Dependent Kinase Inhibitor 2D	Protein Coding	P55273	46	GC19M010566	0.713194131851196
		RXRB	6,6'-Dimethoxygossypol		NTRK1	Neurotrophic Receptor Tyrosine Kinase 1	Protein Coding	P04629	56	GC01P156815	0.660856485366821
		PRSS1	6,6'-Dimethoxygossypol		FANCE	FA Complementation Group E	Protein Coding	Q9HB96	49	GC06P104222	0.658123850822449
		PIM1	6,6'-Dimethoxygossypol		NOS3	Nitric Oxide Synthase 3	Protein Coding	P29474	56	GC07P152342	0.657922565937042
		CCNA2	6,6'-Dimethoxygossypol		EIF3J	Eukaryotic Translation Initiation Factor 3 Subunit J	Protein Coding	O75822	44	GC15P044537	0.495778203010559
		NCOA2	6,6'-Dimethoxygossypol		FANCI	FA Complementation Group I	Protein Coding	Q9NVI1	49	GC15P089243	0.457890272140503
		KCNMA1	6,6'-Dimethoxygossypol		MT-TL1	Mitochondrially Encoded TRNA-Leu (UUA/G) 1	RNA Gene		19	GCMTP003232	0.457688927650452
		CALM	6,6'-Dimethoxygossypol		AB196725		RNA Gene		4	GC01M009748	0.457688927650452
		PTGS2	6,6'-Dimethoxygossypol		FANCM	FA Complementation Group M	Protein Coding	Q8IYD8	49	GC14P045135	0.430066168308258
		TOP2	6,6'-Dimethoxygossypol		ADA	Adenosine Deaminase	Protein Coding	P00813	58	GC20M044620	0.354049265384674
		NCOA2	6,6'-Dimethoxygossypol		NOXA1	NADPH Oxidase Activator 1	Protein Coding	Q86UR1	43	GC09P137423	0.354049265384674
		NOS2	6,6'-Dimethoxygossypol		UBE2T	Ubiquitin Conjugating Enzyme E2 T	Protein Coding	Q9NPD8	50	GC01M202332	0.323777318000793
		PTGS1	gamma-sitosterol		FAAP100	FA Core Complex Associated Protein 100	Protein Coding	Q0VG06	41	GC17M081732	0.323777318000793
		CHRM3	gamma-sitosterol		DMD	Dystrophin	Protein Coding	P11532	52	GC0XM031097	0.28076496720314
		THBD	gamma-sitosterol
		CHRM1	gamma-sitosterol
		ESR1	gamma-sitosterol
		SCN5A	gamma-sitosterol
		PTGS2	gamma-sitosterol
		HTR3A	gamma-sitosterol
		RXRA	gamma-sitosterol
		ACHE	gamma-sitosterol
		ADRA1B	gamma-sitosterol
		ADRB2	gamma-sitosterol
		ADRA1D	gamma-sitosterol
		GABRA1	gamma-sitosterol
		HSP90AA1	gamma-sitosterol
		CHRNA7	gamma-sitosterol
		PRSS1	gamma-sitosterol
		NCOA2	gamma-sitosterol
		NCOA1	gamma-sitosterol
		CALM	gamma-sitosterol
		CHRM4	gamma-sitosterol
		PTGS2	gamma-sitosterol
		KDR	amygdalin
		MET	amygdalin
		HSP90AA1	amygdalin
		KCNMA1	amygdalin
		PTGS1	amygdalin
		TOP2	amygdalin
		NOS2	amygdalin
		PTGS1	amygdalin
		CHRM1	amygdalin
		ESR1	amygdalin
		AR	amygdalin
		PPARG	amygdalin
		PTGS2	amygdalin
		RXRA	amygdalin
		PDE3A	amygdalin
		ADRA1A	amygdalin
		SLC6A3	amygdalin
		ADRB2	amygdalin
		SLC6A4	amygdalin
		ESR2	amygdalin
		DPP4	amygdalin
		MAPK14	amygdalin
		GSK3B	amygdalin
		HSP90AA1	amygdalin
		CDK2	amygdalin
		MAOB	amygdalin
		CHEK1	amygdalin
		PRSS1	amygdalin
		PIM1	amygdalin
		CCNA2	amygdalin
		CALM	amygdalin
		PKIA	amygdalin
		THBD	amygdalin
		NOS3	amygdalin
		ACHE	amygdalin
		LACTBL1	amygdalin
		OPRD1	Eleutheroside E
		PDE3A	Eleutheroside E
		HTR2A	Eleutheroside E
		ADRA1A	Eleutheroside E
		CHRM2	Eleutheroside E
		ADRA1B	Eleutheroside E
		SLC6A3	Eleutheroside E
		ADRB2	Eleutheroside E
		ADRA1D	Eleutheroside E
		SLC6A4	Eleutheroside E
		ESR2	Eleutheroside E
		GABRA1	Eleutheroside E
		DPP4	Eleutheroside E
		MAPK14	Eleutheroside E
		GSK3B	Eleutheroside E
		HSP90AA1	Eleutheroside E
		CDK2	Eleutheroside E
		CHEK1	Eleutheroside E
		RXRB	Eleutheroside E
		PRSS1	Eleutheroside E
		PIM1	Eleutheroside E
		CCNA2	Eleutheroside E
		NCOA2	Eleutheroside E
		KCNMA1	Eleutheroside E
		CALM	Eleutheroside E
		PTGS2	Eleutheroside E
		TOP2	Eleutheroside E
		NCOA2	Eleutheroside E
		NOS2	Eleutheroside E
		PTGS1	Eleutheroside E
		CHRM3	Eleutheroside E
		THBD	Eleutheroside E
		CHRM1	Eleutheroside E
		ESR1	Eleutheroside E
		SCN5A	Eleutheroside E
		PTGS2	Eleutheroside E
		HTR3A	Eleutheroside E
		RXRA	Eleutheroside E
		ACHE	Eleutheroside E
		ADRA1B	Eleutheroside E
		ADRB2	Eleutheroside E
		ADRA1D	Eleutheroside E
		GABRA1	Eleutheroside E
		HSP90AA1	Eleutheroside E
		CHRNA7	Eleutheroside E
		PRSS1	Eleutheroside E
		NCOA2	Eleutheroside E
		NCOA1	Eleutheroside E
		CALM	Eleutheroside E
		CHRM4	Eleutheroside E
		PTGS2	Eleutheroside E
		KDR	Eleutheroside E
		MET	Eleutheroside E
		HSP90AA1	Eleutheroside E
		KCNMA1	Eleutheroside E
		PTGS1	Eleutheroside E
		TOP2	Eleutheroside E
		NOS2	Eleutheroside E
		PTGS1	Eleutheroside E
		CHRM1	Eleutheroside E
		ESR1	Eleutheroside E
		AR	Eleutheroside E
		PPARG	Eleutheroside E
		PTGS2	Eleutheroside E
		RXRA	Eleutheroside E
		PDE3A	Eleutheroside E
		ADRA1A	Eleutheroside E
		SLC6A3	Eleutheroside E
		ADRB2	Eleutheroside E
		SLC6A4	Eleutheroside E
		ESR2	Eleutheroside E
		DPP4	Eleutheroside E
		MAPK14	Eleutheroside E
		GSK3B	Eleutheroside E
		HSP90AA1	Eleutheroside E
		CDK2	Eleutheroside E
		MAOB	Eleutheroside E
		CHEK1	Eleutheroside E
		PRSS1	Eleutheroside E
		PIM1	Eleutheroside E
		CCNA2	Eleutheroside E
		CALM	Eleutheroside E
		PKIA	Eleutheroside E
		THBD	Eleutheroside E
		NOS3	Eleutheroside E
		ACHE	Eleutheroside E
		LACTBL1	Eleutheroside E

## Sheet: Fig.1 c-f
SwissTargetPrediction							string_interactions_short.tsv d																				EE Targets	Cis Targets	Overlapping Targets		OMIM-Gene-Map-Retrieval																go enrichment.BP.all
Target	Common name	Uniprot ID	ChEMBL ID	Target Class	Probability*		AverageShortestPathLength	BetweennessCentrality	ClosenessCentrality	ClusteringCoefficient	Degree	Eccentricity	IsSingleNode	name	NeighborhoodConnectivity	NumberOfDirectedEdges	NumberOfUndirectedEdges	PartnerOfMultiEdgedNodePairs	Radiality	selected	SelfLoops	shared name	Stress	TopologicalCoefficient			ADORA1	CIHL	AKR1B1		Gene Map Search - 'Cisplatin ototoxicity '																ID	Description	GeneRatio
Adenosine A1 receptor	ADORA1	P30542	CHEMBL226	Family A G protein-coupled receptor	0.0940414		2	0.33382605049271713	0.5	0.19444444444444445	9	3	FALSE	ABCB1	4.777777777777778	0	9	0	0.9090909090909091	FALSE	0	ABCB1	694	0.2847222222222222			TDP1	ERCC1	PTGS2		Downloaded:	Jun 16, 2023															GO:0052695	cellular glucuronidation	9/31
Tyrosyl-DNA phosphodiesterase 1	TDP1	Q9NUW8	CHEMBL1075138	Enzyme	0.0345222		2.4074074074074074	0.06217511516656818	0.41538461538461535	0.5	4	4	FALSE	AKR1B1	6.75	0	4	0	0.872053872053872	FALSE	0	AKR1B1	108	0.43333333333333335			MCL1	MT-TS1	CASP3		Copyright (c) 1966-2023 Johns Hopkins University OMIM, data are provided for research purposes only.																GO:0006063	uronic acid metabolic process	9/31
Induced myeloid leukemia cell differentiation protein Mcl-1	MCL1	Q07820	CHEMBL4361	Other cytosolic protein	0.0345222		2.814814814814815	0.07407407407407408	0.35526315789473684	0.3333333333333333	3	4	FALSE	MGMT	5	0	3	0	0.835016835016835	FALSE	0	MGMT	186	0.4666666666666667			TYR	CASP3	CASP6																		GO:0019585	glucuronate metabolic process	9/31
Tyrosinase	TYR	P14679	CHEMBL1973	Oxidoreductase	0.0345222		1.962962962962963	0.07684869736151786	0.5094339622641509	0.39285714285714285	8	3	FALSE	UGT1A6	7	0	8	0	0.9124579124579124	FALSE	0	UGT1A6	244	0.3618421052631579			SRD5A1	MT-RNR1	SULT1E1		Cytogenetic location	Genomic coordinates (From NCBI/GRCh38)	Gene/Locus	Gene/Locus name	Gene/Locus MIM number	Approved Symbol	Entrez Gene ID	Ensembl Gene ID	Comments	Phenotype	Phenotype MIM number	Inheritance	Pheno map key	Mouse Gene (from MGI)			GO:0052697	xenobiotic glucuronidation	7/31
Steroid 5-alpha-reductase 1	SRD5A1	P18405	CHEMBL1787	Oxidoreductase	0.0345222		1.7777777777777777	0.2897055935517474	0.5625	0.17857142857142858	8	3	FALSE	UGT1A8	6.875	0	8	0	0.9292929292929292	FALSE	0	UGT1A8	558	0.29545454545454547			AKR1B1	BCL2	UGT8		6p22.3	6:15200001-25200000	CIHL	Hearing loss, cisplatin-induced, susceptibility to	613290		100381207		associated with rs12201199	{?Hearing loss, cisplatin-induced, susceptibility to}	613290		2				GO:0006805	xenobiotic metabolic process	11/31
Aldose reductase (by homology)	AKR1B1	P15121	CHEMBL1900	Enzyme	0.0345222		2.5185185185185186	0.08325596530724735	0.39705882352941174	0.4	5	4	FALSE	CASP3	4	0	5	0	0.8619528619528619	FALSE	0	CASP3	100	0.34545454545454546			SOAT1	GSTP1	ADH7																		GO:0071466	cellular response to xenobiotic stimulus	11/31
Acyl coenzyme A:cholesterol acyltransferase 1	SOAT1	P35610	CHEMBL2782	Enzyme	0.0345222		2.6296296296296298	0	0.38028169014084506	1	3	4	FALSE	PTGS2	6	0	3	0	0.8518518518518519	FALSE	0	PTGS2	0	0.5454545454545454			HIF1A	CSF3	CYP4B1																		GO:0009410	response to xenobiotic stimulus	11/31
Hypoxia-inducible factor 1 alpha (by homology)	HIF1A	Q16665	CHEMBL4261	Transcription factor	0.0345222		2.259259259259259	0.018469706931245396	0.4426229508196722	0.7	5	4	FALSE	UGT1A4	8.8	0	5	0	0.8855218855218855	FALSE	0	UGT1A4	108	0.4631578947368421			SOAT2	ABCB1	FMO1																		GO:0009812	flavonoid metabolic process	6/31
Acyl coenzyme A:cholesterol acyltransferase 2	SOAT2	O75908	CHEMBL4465	Enzyme	0.0345222		2.962962962962963	0	0.3375	0	1	4	FALSE	SLC15A2	9	0	1	0	0.8215488215488217	FALSE	0	SLC15A2	0	0			CYP19A1	BAX	UGT1A10		Phenotype Mapping Key																GO:0005996	monosaccharide metabolic process	10/31
Cytochrome P450 19A1	CYP19A1	P11511	CHEMBL1978	Cytochrome P450	0.0345222		2.037037037037037	0.031040801553622065	0.49090909090909085	0.6	6	3	FALSE	UGT1A3	8.5	0	6	0	0.9057239057239056	FALSE	0	UGT1A3	156	0.425			PTPN1	BRCA1	UGT1A4		1 - The disorder is placed on the map due to its association with a gene, but the underlying defect is not known.																GO:0008202	steroid metabolic process	9/31
Protein-tyrosine phosphatase 1B	PTPN1	P18031	CHEMBL335	Phosphatase	0.0345222		1.962962962962963	0.17699884003302807	0.5094339622641509	0.06666666666666667	10	4	FALSE	ADH7	4.4	0	10	0	0.9124579124579124	FALSE	0	ADH7	486	0.30833333333333335			MAPK9	GSTT1	UGT1A6		2 - The disorder was placed on the map by statistical methods.																GO:0017144	drug metabolic process	5/31
c-Jun N-terminal kinase 2	MAPK9	P45984	CHEMBL4179	Kinase	0.0345222		2.6296296296296298	0.016598659333702075	0.38028169014084506	0	3	5	FALSE	UGT2B4	8	0	3	0	0.8518518518518519	FALSE	0	UGT2B4	56	0.5833333333333334			ESR1	SLC22A2	UGT2B15		3 - The molecular basis of the disorder is known.																GO:0042445	hormone metabolic process	7/31
Estrogen receptor alpha	ESR1	P03372	CHEMBL206	Nuclear receptor	0.0345222		2.7777777777777777	5.357099374193392E-4	0.36	0	2	5	FALSE	UGT2B28	10.5	0	2	0	0.8383838383838383	FALSE	0	UGT2B28	4	0.8636363636363636			PTGS1	ERCC2	FMO5		4 - A contiguous gene duplication or deletion syndrome in which multiple genes are involved.																GO:0034754	cellular hormone metabolic process	6/31
Cyclooxygenase-1	PTGS1	P23219	CHEMBL221	Oxidoreductase	0.0345222		2.7777777777777777	5.357099374193392E-4	0.36	0	2	5	FALSE	UGT2B15	10.5	0	2	0	0.8383838383838383	FALSE	0	UGT2B15	4	0.8636363636363636			SLC5A4	IL2	SULT1C2																		GO:0006970	response to osmotic stress	5/31
Low affinity sodium-glucose cotransporter	SLC5A4	Q9NY91	CHEMBL1770047	Electrochemical transporter	0.0345222		2.5555555555555554	0.001461635863345265	0.391304347826087	0.3333333333333333	3	5	FALSE	UGT1A10	9.666666666666666	0	3	0	0.8585858585858586	FALSE	0	UGT1A10	8	0.717948717948718			PTGS2	GSTM1	SLC15A2		GeneCards-SearchResults																GO:0006068	ethanol catabolic process	3/31
Cyclooxygenase-2	PTGS2	P35354	CHEMBL230	Oxidoreductase	0.0345222		2.5555555555555554	0.001461635863345265	0.391304347826087	0.3333333333333333	3	5	FALSE	UGT2B11	9.666666666666666	0	3	0	0.8585858585858586	FALSE	0	UGT2B11	8	0.717948717948718			PTAFR	SLC31A1	SULT1B1		Gene Symbol	Description	Category	Uniprot ID	Gifts	GC Id	Relevance score	GeneCards Link									GO:0019748	secondary metabolic process	4/31
Platelet activating factor receptor	PTAFR	P25105	CHEMBL250	Family A G protein-coupled receptor	0.0345222		3.4814814814814814	0	0.2872340425531915	0	1	5	FALSE	CASP6	5	0	1	0	0.7744107744107744	FALSE	0	CASP6	0	0			GBA	PARP1	UGT2B4		CIHL	Hearing Loss, Cisplatin-Induced, Susceptibility To	Genetic Locus		2	GC06U901935	35.2344	https://www.genecards.org/cgi-bin/carddisp.pl?gene=CIHL									GO:0034310	primary alcohol catabolic process	3/31
Beta-glucocerebrosidase	GBA	P04062	CHEMBL2179	Enzyme	0.0345222		3.037037037037037	0.007977207977207978	0.3292682926829268	0	2	5	FALSE	CYP20A1	5	0	2	0	0.8148148148148148	FALSE	0	CYP20A1	16	0.5714285714285714			GBA2	CASP9	CHST2		ERCC1	ERCC Excision Repair 1, Endonuclease Non-Catalytic Subunit	Protein Coding	P07992	53	GC19M079717	16.8883323669434	https://www.genecards.org/cgi-bin/carddisp.pl?gene=ERCC1									GO:0051923	sulfation	3/31
Beta-glucosidase	GBA2	Q9HCG7	CHEMBL3761	Enzyme	0.0345222		2.5925925925925926	0.03183668183668185	0.38571428571428573	0	3	4	FALSE	CYP8B1	4.333333333333333	0	3	0	0.8552188552188553	FALSE	0	CYP8B1	88	0.47619047619047616			TERT	IFNA1	CYP8B1		MT-TS1	Mitochondrially Encoded TRNA-Ser (UCN) 1	RNA Gene		17	GCMTM007447	16.1568984985352	https://www.genecards.org/cgi-bin/carddisp.pl?gene=MT-TS1									GO:0006067	ethanol metabolic process	3/31
Telomerase reverse transcriptase	TERT	O14746	CHEMBL2916	Enzyme	0.0345222		2.2222222222222223	0.246323429656763	0.44999999999999996	0.19047619047619047	7	4	FALSE	CYP4B1	4	0	7	0	0.888888888888889	FALSE	0	CYP4B1	336	0.2571428571428571			TACR2	CDKN1A	FMO4		CASP3	Caspase 3	Protein Coding	P42574	56	GC04M184627	14.1385984420776	https://www.genecards.org/cgi-bin/carddisp.pl?gene=CASP3									GO:0034035	purine ribonucleoside bisphosphate metabolic process	3/31
Neurokinin 2 receptor	TACR2	P21452	CHEMBL2327	Family A G protein-coupled receptor	0.0345222		3.111111111111111	0.0014245014245014246	0.3214285714285714	0.6666666666666666	3	5	FALSE	FMO2	3.6666666666666665	0	3	0	0.8080808080808081	FALSE	0	FMO2	2	0.5238095238095238			EIF4A1	MAPK8	FMO2		MT-RNR1	Mitochondrially Encoded 12S RRNA	RNA Gene	A0A0C5B5G6	18	GCMTP000642	13.9311923980713	https://www.genecards.org/cgi-bin/carddisp.pl?gene=MT-RNR1									GO:0050427	3'-phosphoadenosine 5'-phosphosulfate metabolic process	3/31
Eukaryotic initiation factor 4A-I	EIF4A1	P60842	CHEMBL2052028	Hydrolase	0.0345222		3.1481481481481484	0	0.3176470588235294	1	2	5	FALSE	FMO5	5	0	2	0	0.8047138047138046	FALSE	0	FMO5	0	0.7142857142857143			GLS	CASP8	TRAF3IP1		BCL2	BCL2 Apoptosis Regulator	Protein Coding	P10415	58	GC18M063123	13.5269393920898	https://www.genecards.org/cgi-bin/carddisp.pl?gene=BCL2									GO:0034308	primary alcohol metabolic process	4/31
Glutaminase kidney isoform, mitochondrial	GLS	O94925	CHEMBL2146302	Enzyme	0.0345222		2.037037037037037	0.10072712188096802	0.49090909090909085	0.35714285714285715	8	4	FALSE	SULT1C2	6.25	0	8	0	0.9057239057239056	FALSE	0	SULT1C2	210	0.3125			ADORA3	SOD2-OT1	UGT2B11		GSTP1	Glutathione S-Transferase Pi 1	Protein Coding	P09211	57	GC11P067583	13.0749816894531	https://www.genecards.org/cgi-bin/carddisp.pl?gene=GSTP1									GO:0042573	retinoic acid metabolic process	3/31
Adenosine A3 receptor	ADORA3	P0DMS8	CHEMBL256	Family A G protein-coupled receptor	0.0345222		3.1481481481481484	0	0.3176470588235294	1	2	5	FALSE	FMO4	5	0	2	0	0.8047138047138046	FALSE	0	FMO4	0	0.7142857142857143			TYMS	XPC	UGT2B28		CSF3	Colony Stimulating Factor 3	Protein Coding	P09919	47	GC17P040015	12.1736316680908	https://www.genecards.org/cgi-bin/carddisp.pl?gene=CSF3									GO:0006739	NADP metabolic process	3/31
Thymidylate synthase (by homology)	TYMS	P04818	CHEMBL1952	Transferase	0.0345222		2.4074074074074074	0.00981888481888482	0.41538461538461535	0.3333333333333333	3	4	FALSE	FMO1	7.666666666666667	0	3	0	0.872053872053872	FALSE	0	FMO1	24	0.5238095238095238			PRSS3	CYCS	CYP20A1		ABCB1	ATP Binding Cassette Subfamily B Member 1	Protein Coding	P08183	58	GC07M087504	11.817813873291	https://www.genecards.org/cgi-bin/carddisp.pl?gene=ABCB1									GO:0001523	retinoid metabolic process	4/31
Trypsin III (by homology)	PRSS3	P35030	CHEMBL4551	Protease	0.0345222		3.7777777777777777	0	0.2647058823529412	0	1	5	FALSE	FANCF	3	0	1	0	0.7474747474747474	FALSE	0	FANCF	0	0			PRSS1	BIRC5	UGT1A3		BAX	BCL2 Associated X, Apoptosis Regulator	Protein Coding	Q07812	57	GC19P048954	10.9141454696655	https://www.genecards.org/cgi-bin/carddisp.pl?gene=BAX									GO:0016101	diterpenoid metabolic process	4/31
Trypsin I (by homology)	PRSS1	P07477	CHEMBL209	Protease	0.0345222		2.3333333333333335	8.309591642924976E-4	0.42857142857142855	0.8333333333333334	4	4	FALSE	SULT1B1	8.75	0	4	0	0.8787878787878788	FALSE	0	SULT1B1	4	0.546875			ATP1A1	NFE2L2	UGT1A8		BRCA1	BRCA1 DNA Repair Associated	Protein Coding	P38398	57	GC17M043044	10.6251916885376	https://www.genecards.org/cgi-bin/carddisp.pl?gene=BRCA1									GO:0071470	cellular response to osmotic stress	3/31
Sodium/potassium-transporting ATPase alpha-1 chain	ATP1A1	P05023	CHEMBL1807	Primary active transporter	0.0345222		2.074074074074074	0.12638071014139388	0.48214285714285715	0.2	11	4	FALSE	SULT1E1	4.7272727272727275	0	11	0	0.9023569023569024	FALSE	0	SULT1E1	384	0.34265734265734266			ADORA2A	LINC01672	ABCB1		GSTT1	Glutathione S-Transferase Theta 1	Protein Coding	P30711	38	GC22Mi00270	10.0643110275269	https://www.genecards.org/cgi-bin/carddisp.pl?gene=GSTT1									GO:0006721	terpenoid metabolic process	4/31
Adenosine A2a receptor	ADORA2A	P29274	CHEMBL251	Family A G protein-coupled receptor	0.0345222																						EPHX2	EPO	MGMT		SLC22A2	Solute Carrier Family 22 Member 2	Protein Coding	O15244	50	GC06M160207	9.99125862121582	https://www.genecards.org/cgi-bin/carddisp.pl?gene=SLC22A2									GO:0006720	isoprenoid metabolic process	4/31
Epoxide hydratase	EPHX2	P34913	CHEMBL2409	Protease	0.0345222																						AMY2A	RAD51	FANCF		ERCC2	ERCC Excision Repair 2, TFIIH Core Complex Helicase Subunit	Protein Coding	P18074	54	GC19M045349	9.99021434783936	https://www.genecards.org/cgi-bin/carddisp.pl?gene=ERCC2									GO:0046164	alcohol catabolic process	3/31
Pancreatic alpha-amylase	AMY2A	P04746	CHEMBL2045	Hydrolase	0.0345222																						CASP3	CERNA3			IL2	Interleukin 2	Protein Coding	P60568	52	GC04M122451	9.79322624206543	https://www.genecards.org/cgi-bin/carddisp.pl?gene=IL2									GO:0120252	hydrocarbon metabolic process	2/31
Caspase-3	CASP3	P42574	CHEMBL2334	Protease	0.0345222																						ITGAV	HTR3A			GSTM1	Glutathione S-Transferase Mu 1	Protein Coding	P09488	49	GC01P109687	9.69553756713867	https://www.genecards.org/cgi-bin/carddisp.pl?gene=GSTM1									GO:0042440	pigment metabolic process	3/31
Integrin alpha-V/beta-3	ITGAV ITGB3	P06756 P05106	CHEMBL1907598	Membrane receptor	0.0345222																						ITGA2B	FAS			SLC31A1	Solute Carrier Family 31 Member 1	Protein Coding	O15431	50	GC09P113221	9.61453247070313	https://www.genecards.org/cgi-bin/carddisp.pl?gene=SLC31A1									GO:0047484	regulation of response to osmotic stress	2/31
Integrin alpha-IIb/beta-3	ITGA2B ITGB3	P08514 P05106	CHEMBL2093869	Membrane receptor	0.0345222																						ALOX5	XPA			PARP1	Poly(ADP-Ribose) Polymerase 1	Protein Coding	P09874	57	GC01M226360	9.56342220306396	https://www.genecards.org/cgi-bin/carddisp.pl?gene=PARP1									GO:1901616	organic hydroxy compound catabolic process	3/31
Arachidonate 5-lipoxygenase	ALOX5	P09917	CHEMBL215	Oxidoreductase	0.0345222																						PTPN22	MGMT			CASP9	Caspase 9	Protein Coding	P55211	54	GC01M015491	9.51186084747314	https://www.genecards.org/cgi-bin/carddisp.pl?gene=CASP9									GO:0009404	toxin metabolic process	2/31
Hematopoietic cell protein-tyrosine phosphatase 70Z-PEP	PTPN22	Q9Y2R2	CHEMBL2889	Phosphatase	0.0345222																						GPR34	BRCA2			IFNA1	Interferon Alpha 1	Protein Coding	P01562	46	GC09P021647	9.20906639099121	https://www.genecards.org/cgi-bin/carddisp.pl?gene=IFNA1									GO:0006066	alcohol metabolic process	5/31
Probable G-protein coupled receptor 34 (by homology)	GPR34	Q9UPC5	CHEMBL3562165	Family A G protein-coupled receptor	0.0345222																						FPGS	DPYD			CDKN1A	Cyclin Dependent Kinase Inhibitor 1A	Protein Coding	P38936	56	GC06P104241	9.18019485473633	https://www.genecards.org/cgi-bin/carddisp.pl?gene=CDKN1A									GO:0042737	drug catabolic process	2/31
Folylpoly-gamma-glutamate synthetase	FPGS	Q05932	CHEMBL3171	Enzyme	0.0345222																						PTPRA	BDNF			MAPK8	Mitogen-Activated Protein Kinase 8	Protein Coding	P45983	56	GC10P048306	9.04706001281738	https://www.genecards.org/cgi-bin/carddisp.pl?gene=MAPK8									GO:0008210	estrogen metabolic process	2/31
Receptor-type tyrosine-protein phosphatase alpha	PTPRA	P18433	CHEMBL3918	Phosphatase	0.0345222																						LGALS4	APAF1			CASP8	Caspase 8	Protein Coding	Q14790	59	GC02P201233	9.00403785705566	https://www.genecards.org/cgi-bin/carddisp.pl?gene=CASP8									GO:0042908	xenobiotic transport	2/31
Galectin-4	LGALS4	P56470	CHEMBL1671608	Other cytosolic protein	0.0345222																						LGALS8	PTGS2			SOD2-OT1	SOD2 Overlapping Transcript 1	RNA Gene		14	GC06M159772	8.92514038085938	https://www.genecards.org/cgi-bin/carddisp.pl?gene=SOD2-OT1									GO:0033865	nucleoside bisphosphate metabolic process	3/31
Galectin-8	LGALS8	O00214	CHEMBL5475	Other cytosolic protein	0.0345222																						SPTLC1	LRP2			XPC	XPC Complex Subunit, DNA Damage Recognition And Repair Factor	Protein Coding	Q01831	53	GC03M023368	8.89510345458984	https://www.genecards.org/cgi-bin/carddisp.pl?gene=XPC									GO:0033875	ribonucleoside bisphosphate metabolic process	3/31
Serine palmitoyltransferase 1	SPTLC1	O15269	CHEMBL1250343	Enzyme	0.0345222																						SPTLC2	GJB2			CYCS	Cytochrome C, Somatic	Protein Coding	P99999	55	GC07M025118	8.87157535552979	https://www.genecards.org/cgi-bin/carddisp.pl?gene=CYCS									GO:0034032	purine nucleoside bisphosphate metabolic process	3/31
Serine palmitoyltransferase 2	SPTLC2	O15270	CHEMBL1250344	Enzyme	0.0345222																						CASP6	MTHFR			BIRC5	Baculoviral IAP Repeat Containing 5	Protein Coding	O15392	52	GC17P078214	8.52737712860107	https://www.genecards.org/cgi-bin/carddisp.pl?gene=BIRC5									GO:0071312	cellular response to alkaloid	2/31
Caspase-6	CASP6	P55212	CHEMBL3308	Protease	0.0345222																						CASP7	FASLG			NFE2L2	NFE2 Like BZIP Transcription Factor 2	Protein Coding	Q16236	58	GC02M177227	8.49037170410156	https://www.genecards.org/cgi-bin/carddisp.pl?gene=NFE2L2									GO:0042572	retinol metabolic process	2/31
Caspase-7	CASP7	P55210	CHEMBL3468	Protease	0.0345222																						SULT1E1	ABCG2			LINC01672	Long Intergenic Non-Protein Coding RNA 1672	RNA Gene		14	GC01P007077	8.37301826477051	https://www.genecards.org/cgi-bin/carddisp.pl?gene=LINC01672									GO:0006790	sulfur compound metabolic process	4/31
Caspase-8	SULT1E1	Q14790	CHEMBL3776	Protease	0.0345222																						UGT8	GSTM3			EPO	Erythropoietin	Protein Coding	P01588	49	GC07P100720	8.35058212280273	https://www.genecards.org/cgi-bin/carddisp.pl?gene=EPO									GO:0042493	response to drug	4/31
Caspase-1	UGT8	P29466	CHEMBL4801	Protease	0.0345222																						ADH7	BDNF-AS			RAD51	RAD51 Recombinase	Protein Coding	Q06609	57	GC15P040694	8.07947826385498	https://www.genecards.org/cgi-bin/carddisp.pl?gene=RAD51									GO:0140115	export across plasma membrane	2/31
Dihydrofolate reductase	ADH7	P00374	CHEMBL202	Oxidoreductase	0.0345222																						CYP4B1	SOD1			CERNA3	Competing Endogenous LncRNA 3 For MiR-645	RNA Gene		14	GC08P056088	7.79172039031982	https://www.genecards.org/cgi-bin/carddisp.pl?gene=CERNA3									GO:0060135	maternal process involved in female pregnancy	2/31
Arachidonate 15-lipoxygenase	CYP4B1	P16050	CHEMBL2903	Enzyme	0.0345222																						FMO1	MIR7-3HG			HTR3A	5-Hydroxytryptamine Receptor 3A	Protein Coding	P46098	52	GC11P113975	7.67072868347168	https://www.genecards.org/cgi-bin/carddisp.pl?gene=HTR3A									GO:0045600	positive regulation of fat cell differentiation	2/31
Arachidonate 12-lipoxygenase	FMO1	P18054	CHEMBL3687	Enzyme	0.0345222																						UGT1A10	ACYP2			FAS	Fas Cell Surface Death Receptor	Protein Coding	P25445	57	GC10P098532	7.6695704460144	https://www.genecards.org/cgi-bin/carddisp.pl?gene=FAS									GO:0042180	cellular ketone metabolic process	3/31
Tyrosine-protein kinase receptor FLT3	UGT1A10	P36888	CHEMBL1974	Kinase	0.0345222																						UGT1A4	MAPK14			XPA	XPA, DNA Damage Recognition And Repair Factor	Protein Coding	P23025	52	GC09M097654	7.55678367614746	https://www.genecards.org/cgi-bin/carddisp.pl?gene=XPA									GO:0097194	execution phase of apoptosis	2/31
Coagulation factor VII/tissue factor	UGT1A4	P13726	CHEMBL4081	Surface antigen	0.0345222																						UGT1A6	GSR			MGMT	O-6-Methylguanine-DNA Methyltransferase	Protein Coding	P16455	56	GC10P129467	7.54049587249756	https://www.genecards.org/cgi-bin/carddisp.pl?gene=MGMT									GO:0019217	regulation of fatty acid metabolic process	2/31
Histone deacetylase 6	UGT1A6	Q9UBN7	CHEMBL1865	Eraser	0.0345222																						UGT2B15	NTF3			BRCA2	BRCA2 DNA Repair Associated	Protein Coding	P51587	54	GC13P032315	7.32730436325073	https://www.genecards.org/cgi-bin/carddisp.pl?gene=BRCA2									GO:0048661	positive regulation of smooth muscle cell proliferation	2/31
Inhibitor of nuclear factor kappa B kinase beta subunit	UGT2B15	O14920	CHEMBL1991	Kinase	0.0345222																						FMO5	GGT1			DPYD	Dihydropyrimidine Dehydrogenase	Protein Coding	Q12882	58	GC01M097015	6.81912612915039	https://www.genecards.org/cgi-bin/carddisp.pl?gene=DPYD									GO:0043279	response to alkaloid	2/31
Cannabinoid receptor 1 (by homology)	FMO5	P21554	CHEMBL218	Family A G protein-coupled receptor	0.0345222																						SULT1C2	TPMT			BDNF	Brain Derived Neurotrophic Factor	Protein Coding	P23560	56	GC11M027654	6.80497360229492	https://www.genecards.org/cgi-bin/carddisp.pl?gene=BDNF									GO:0018958	phenol-containing compound metabolic process	2/31
Cannabinoid receptor 2	SULT1C2	P34972	CHEMBL253	Family A G protein-coupled receptor	0.0345222																						SLC15A2	UGT1A1			APAF1	Apoptotic Peptidase Activating Factor 1	Protein Coding	O14727	54	GC12P098645	6.76753950119019	https://www.genecards.org/cgi-bin/carddisp.pl?gene=APAF1									GO:0001660	fever generation	1/31
Serine/threonine-protein kinase AKT2	SLC15A2	P31751	CHEMBL2431	Kinase	0.0345222																						SULT1B1	DHFR			PTGS2	Prostaglandin-Endoperoxide Synthase 2	Protein Coding	P35354	56	GC01M186671	6.75727033615112	https://www.genecards.org/cgi-bin/carddisp.pl?gene=PTGS2									GO:0006307	DNA dealkylation involved in DNA repair	1/31
Ribosomal protein S6 kinase alpha 1	SULT1B1	Q15418	CHEMBL2553	Kinase	0.0345222																						UGT2B4	ANXA5			LRP2	LDL Receptor Related Protein 2	Protein Coding	P98164	55	GC02M169127	6.67960548400879	https://www.genecards.org/cgi-bin/carddisp.pl?gene=LRP2									GO:0019374	galactolipid metabolic process	1/31
Glycogen synthase kinase-3 alpha	UGT2B4	P49840	CHEMBL2850	Kinase	0.0345222																						CHST2	COMT			GJB2	Gap Junction Protein Beta 2	Protein Coding	P29033	52	GC13M020187	6.66939067840576	https://www.genecards.org/cgi-bin/carddisp.pl?gene=GJB2									GO:0030647	aminoglycoside antibiotic metabolic process	1/31
Rho-associated protein kinase 2	CHST2	O75116	CHEMBL2973	Kinase	0.0345222																						CYP8B1	NTRK2			MTHFR	Methylenetetrahydrofolate Reductase	Protein Coding	P42898	54	GC01M011785	6.6663556098938	https://www.genecards.org/cgi-bin/carddisp.pl?gene=MTHFR									GO:0032025	response to cobalt ion	1/31
Cyclin-dependent kinase 2	CYP8B1	P24941	CHEMBL301	Kinase	0.0345222																						FMO4	MKI67			FASLG	Fas Ligand	Protein Coding	P48023	55	GC01P172659	6.60520362854004	https://www.genecards.org/cgi-bin/carddisp.pl?gene=FASLG									GO:0099612	protein localization to axon	1/31
Rho-associated protein kinase 1	FMO4	Q13464	CHEMBL3231	Kinase	0.0345222																						FMO2	NAGLU			ABCG2	ATP Binding Cassette Subfamily G Member 2 (Junior Blood Group)	Protein Coding	Q9UNQ0	56	GC04M088090	6.60113620758057	https://www.genecards.org/cgi-bin/carddisp.pl?gene=ABCG2									GO:0110096	cellular response to aldehyde	1/31
Leukocyte common antigen	FMO2	P08575	CHEMBL3243	Enzyme	0.0345222																						TRAF3IP1	ERCC4			GSTM3	Glutathione S-Transferase Mu 3	Protein Coding	P21266	53	GC01M109733	6.59084606170654	https://www.genecards.org/cgi-bin/carddisp.pl?gene=GSTM3									GO:2001225	regulation of chloride transport	1/31
Ribosomal protein S6 kinase alpha 5	TRAF3IP1	O75582	CHEMBL4237	Kinase	0.0345222																						UGT2B11	MAPK3			BDNF-AS	BDNF Antisense RNA	RNA Gene		24	GC11P027619	6.55315685272217	https://www.genecards.org/cgi-bin/carddisp.pl?gene=BDNF-AS									GO:0071214	cellular response to abiotic stimulus	3/31
Serine/threonine-protein kinase AKT	UGT2B11	Q9Y243	CHEMBL4816	Kinase	0.0345222																						UGT2B28	BIRC3			SOD1	Superoxide Dismutase 1	Protein Coding	P00441	60	GC21P031659	6.50865173339844	https://www.genecards.org/cgi-bin/carddisp.pl?gene=SOD1									GO:0104004	cellular response to environmental stimulus	3/31
Matrix metalloproteinase 13	UGT2B28	P45452	CHEMBL280	Protease	0.0345222																						CYP20A1	SOD2			MIR7-3HG	MIR7-3 Host Gene	RNA Gene	Q8N6C7	29	GC19P006171	6.48957824707031	https://www.genecards.org/cgi-bin/carddisp.pl?gene=MIR7-3HG									GO:0032496	response to lipopolysaccharide	3/31
Integrin alpha-2/beta-3	CYP20A1	P17301 P05106	CHEMBL2111461	Membrane receptor	0.0345222																						UGT1A3	B2M			ACYP2	Acylphosphatase 2	Protein Coding	P14621	46	GC02P053970	6.44774627685547	https://www.genecards.org/cgi-bin/carddisp.pl?gene=ACYP2									GO:0003014	renal system process	2/31
Protein kinase C gamma	UGT1A3	P05129	CHEMBL2938	Kinase	0.0345222																						UGT1A8	IL3			MAPK14	Mitogen-Activated Protein Kinase 14	Protein Coding	Q16539	57	GC06P104232	6.36475324630737	https://www.genecards.org/cgi-bin/carddisp.pl?gene=MAPK14									GO:0006857	oligopeptide transport	1/31
Protein kinase C delta	UGT1A8	Q05655	CHEMBL2996	Kinase	0.0345222																						PRKCA	TMX2-CTNND1			GSR	Glutathione-Disulfide Reductase	Protein Coding	P00390	56	GC08M030678	6.31461238861084	https://www.genecards.org/cgi-bin/carddisp.pl?gene=GSR									GO:0019371	cyclooxygenase pathway	1/31
Protein kinase C alpha	PRKCA	P17252	CHEMBL299	Kinase	0.0345222																						PRKCB	XDH			NTF3	Neurotrophin 3	Protein Coding	P20783	51	GC12P028147	6.27182340621948	https://www.genecards.org/cgi-bin/carddisp.pl?gene=NTF3									GO:0031652	positive regulation of heat generation	1/31
Protein kinase C beta	PRKCB	P05771	CHEMBL3045	Kinase	0.0345222																						PRKCE	HGF			GGT1	Gamma-Glutamyltransferase 1	Protein Coding	P19440	56	GC22P024583	6.26203632354736	https://www.genecards.org/cgi-bin/carddisp.pl?gene=GGT1									GO:0031915	positive regulation of synaptic plasticity	1/31
Protein kinase C epsilon	PRKCE	Q02156	CHEMBL3582	Kinase	0.0345222																						PRKCH	ERCC5			TPMT	Thiopurine S-Methyltransferase	Protein Coding	P51580	53	GC06M018128	6.24091720581055	https://www.genecards.org/cgi-bin/carddisp.pl?gene=TPMT									GO:0042447	hormone catabolic process	1/31
Protein kinase C eta	PRKCH	P24723	CHEMBL3616	Kinase	0.0345222																						PRKCQ	CDA			UGT1A1	UDP Glucuronosyltransferase Family 1 Member A1	Protein Coding	P22309	57	GC02P233760	6.21574544906616	https://www.genecards.org/cgi-bin/carddisp.pl?gene=UGT1A1									GO:0072205	metanephric collecting duct development	1/31
Protein kinase C theta	PRKCQ	Q04759	CHEMBL3920	Kinase	0.0345222																						PTPN2	MIR34C			DHFR	Dihydrofolate Reductase	Protein Coding	P00374	55	GC05M080626	6.2030200958252	https://www.genecards.org/cgi-bin/carddisp.pl?gene=DHFR									GO:0090269	fibroblast growth factor production	1/31
T-cell protein-tyrosine phosphatase	PTPN2	P17706	CHEMBL3807	Phosphatase	0.0345222																						FOLH1	OTOS			ANXA5	Annexin A5	Protein Coding	P08758	53	GC04M121667	6.19426345825195	https://www.genecards.org/cgi-bin/carddisp.pl?gene=ANXA5									GO:0090270	regulation of fibroblast growth factor production	1/31
Glutamate carboxypeptidase II	FOLH1	Q04609	CHEMBL1892	Protease	0.0345222																						CTSD	CASP6			COMT	Catechol-O-Methyltransferase	Protein Coding	P21964	58	GC22P019941	6.13771724700928	https://www.genecards.org/cgi-bin/carddisp.pl?gene=COMT									GO:0106049	regulation of cellular response to osmotic stress	1/31
Cathepsin D	CTSD	P07339	CHEMBL2581	Protease	0.0345222																						SCNN1A	GJA1			NTRK2	Neurotrophic Receptor Tyrosine Kinase 2	Protein Coding	Q16620	60	GC09P084668	5.9904670715332	https://www.genecards.org/cgi-bin/carddisp.pl?gene=NTRK2									GO:0150104	transport across blood-brain barrier	1/31
Amiloride-sensitive sodium channel alpha-subunit	SCNN1A	P37088	CHEMBL1791	Ligand-gated ion channel	0.0345222																						UGCG	ABCC5			MKI67	Marker Of Proliferation Ki-67	Protein Coding	P46013	51	GC10M128096	5.98395729064941	https://www.genecards.org/cgi-bin/carddisp.pl?gene=MKI67									GO:0019218	regulation of steroid metabolic process	2/31
Ceramide glucosyltransferase	UGCG	Q16739	CHEMBL2063	Transferase	0.0345222																						SLC28A3	CAT			NAGLU	N-Acetyl-Alpha-Glucosaminidase	Protein Coding	P54802	50	GC17P078080	5.85705614089966	https://www.genecards.org/cgi-bin/carddisp.pl?gene=NAGLU									GO:0006069	ethanol oxidation	1/31
Solute carrier family 28 member 3	SLC28A3	Q9HAS3	CHEMBL5707	Electrochemical transporter	0.0345222																						AMY1A	CCL2			ERCC4	ERCC Excision Repair 4, Endonuclease Catalytic Subunit	Protein Coding	Q92889	52	GC16P013920	5.81230497360229	https://www.genecards.org/cgi-bin/carddisp.pl?gene=ERCC4									GO:0010232	vascular transport	1/31
AMY1C	AMY1A	P04745	CHEMBL2478	Enzyme	0.0345222																						SQLE	FANCD2			MAPK3	Mitogen-Activated Protein Kinase 3	Protein Coding	P27361	56	GC16M040839	5.73094034194946	https://www.genecards.org/cgi-bin/carddisp.pl?gene=MAPK3									GO:0031392	regulation of prostaglandin biosynthetic process	1/31
Squalene monooxygenase (by homology)	SQLE	Q14534	CHEMBL3592	Enzyme	0.0345222																						ITGB5	SCARNA5			BIRC3	Baculoviral IAP Repeat Containing 3	Protein Coding	Q13489	53	GC11P102317	5.62126207351685	https://www.genecards.org/cgi-bin/carddisp.pl?gene=BIRC3									GO:0071472	cellular response to salt stress	1/31
Integrin alpha-V/beta-5	ITGB5 ITGAV	P18084 P06756	CHEMBL2096675	Membrane receptor	0.0345222																						CA14	SLC16A5			SOD2	Superoxide Dismutase 2	Protein Coding	P04179	54	GC06M159669	5.52417	https://www.genecards.org/cgi-bin/carddisp.pl?gene=SOD2									GO:1903961	positive regulation of anion transmembrane transport	1/31
Carbonic anhydrase XIV	CA14	Q9ULX7	CHEMBL3510	Lyase	0.0345222																						SLC5A2	TRA-TGC7-1			B2M	Beta-2-Microglobulin	Protein Coding	P61769	56	GC15P044711	5.43466949462891	https://www.genecards.org/cgi-bin/carddisp.pl?gene=B2M									GO:0001101	response to acid chemical	2/31
Sodium/glucose cotransporter 2	SLC5A2	P31639	CHEMBL3884	Electrochemical transporter	0.0345222																						LIPC	TRA-TGC5-1			IL3	Interleukin 3	Protein Coding	P08700	52	GC05P132060	5.42442607879639	https://www.genecards.org/cgi-bin/carddisp.pl?gene=IL3									GO:0002237	response to molecule of bacterial origin	3/31
Hepatic lipase	LIPC	P11150	CHEMBL2127	Enzyme	0.0345222																						PDE9A	GAS5			TMX2-CTNND1	TMX2-CTNND1 Readthrough (NMD Candidate)	RNA Gene		18	GC11P057712	5.39150619506836	https://www.genecards.org/cgi-bin/carddisp.pl?gene=TMX2-CTNND1									GO:0062197	cellular response to chemical stress	3/31
Phosphodiesterase 9A	PDE9A	O76083	CHEMBL3535	Phosphodiesterase	0.0345222																						ABCB1	FANCA			XDH	Xanthine Dehydrogenase	Protein Coding	P47989	54	GC02M031334	5.37045192718506	https://www.genecards.org/cgi-bin/carddisp.pl?gene=XDH									GO:0031650	regulation of heat generation	1/31
P-glycoprotein 1	ABCB1	P08183	CHEMBL4302	Primary active transporter	0.0345222																						MGMT	HNMT			HGF	Hepatocyte Growth Factor	Protein Coding	P14210	58	GC07M081699	5.32647943496704	https://www.genecards.org/cgi-bin/carddisp.pl?gene=HGF									GO:0042415	norepinephrine metabolic process	1/31
6-O-methylguanine-DNA methyltransferase	MGMT	P16455	CHEMBL2864	Enzyme	0.0345222																						FANCF	SLC26A4			ERCC5	ERCC Excision Repair 5, Endonuclease	Protein Coding	P28715	52	GC13P102845	5.28738355636597	https://www.genecards.org/cgi-bin/carddisp.pl?gene=ERCC5									GO:0042538	hyperosmotic salinity response	1/31
Fanconi anemia group F protein	FANCF	Q9NPI8	CHEMBL2157856	Unclassified protein	0.0345222																						SLC10A2	NR1I2			CDA	Cytidine Deaminase	Protein Coding	P32320	50	GC01P020588	5.27949810028076	https://www.genecards.org/cgi-bin/carddisp.pl?gene=CDA									GO:0098754	detoxification	2/31
Ileal bile acid transporter	SLC10A2	Q12908	CHEMBL2778	Electrochemical transporter	0.0345222																						CTSK	ADH1C			MIR34C	MicroRNA 34c	RNA Gene		24	GC11P112126	5.09865093231201	https://www.genecards.org/cgi-bin/carddisp.pl?gene=MIR34C									GO:0009308	amine metabolic process	2/31
Cathepsin K	CTSK	P43235	CHEMBL268	Protease	0.0345222																						RORC	NOX3			OTOS	Otospiralin	Protein Coding	Q8NHW6	36	GC02M240139	5.02686595916748	https://www.genecards.org/cgi-bin/carddisp.pl?gene=OTOS									GO:0009411	response to UV	2/31
Nuclear receptor ROR-gamma	RORC	P51449	CHEMBL1741186	Nuclear receptor	0.0345222																						SLC5A1	TNF			CASP6	Caspase 6	Protein Coding	P55212	54	GC04M109688	4.94693422317505	https://www.genecards.org/cgi-bin/carddisp.pl?gene=CASP6									GO:0032355	response to estradiol	2/31
Sodium/glucose cotransporter 1	SLC5A1	P13866	CHEMBL4979	Electrochemical transporter	0.0345222																						ITGB1	WFS1			GJA1	Gap Junction Protein Alpha 1	Protein Coding	P17302	57	GC06P121436	4.94363689422607	https://www.genecards.org/cgi-bin/carddisp.pl?gene=GJA1									GO:0032688	negative regulation of interferon-beta production	1/31
Integrin alpha-5/beta-1	ITGB1 ITGA5	P05556 P08648	CHEMBL2095226	Membrane receptor	0.0345222																						NR3C1	CDKN3			ABCC5	ATP Binding Cassette Subfamily C Member 5	Protein Coding	O15440	50	GC03M183919	4.85193777084351	https://www.genecards.org/cgi-bin/carddisp.pl?gene=ABCC5									GO:0034356	NAD biosynthesis via nicotinamide riboside salvage pathway	1/31
Glucocorticoid receptor	NR3C1	P04150	CHEMBL2034	Nuclear receptor	0.0345222																						CYP2C9	FANCG			CAT	Catalase	Protein Coding	P04040	58	GC11P034460	4.84411573410034	https://www.genecards.org/cgi-bin/carddisp.pl?gene=CAT									GO:0035627	ceramide transport	1/31
Cytochrome P450 2C9	CYP2C9	P11712	CHEMBL3397	Cytochrome P450	0.0345222																						CYP3A4	CYP4A11			CCL2	C-C Motif Chemokine Ligand 2	Protein Coding	P13500	55	GC17P034255	4.74154710769653	https://www.genecards.org/cgi-bin/carddisp.pl?gene=CCL2									GO:0046007	negative regulation of activated T cell proliferation	1/31
Cytochrome P450 3A4	CYP3A4	P08684	CHEMBL340	Cytochrome P450	0.0345222																						CYP2C19	HDAC9			FANCD2	FA Complementation Group D2	Protein Coding	Q9BXW9	53	GC03P010026	4.69787502288818	https://www.genecards.org/cgi-bin/carddisp.pl?gene=FANCD2									GO:0060831	smoothened signaling pathway involved in dorsal/ventral neural tube patterning	1/31
Cytochrome P450 2C19	CYP2C19	P33261	CHEMBL3622	Cytochrome P450	0.0345222																						P2RY10	FANCC			SCARNA5	Small Cajal Body-Specific RNA 5	RNA Gene		22	GC02P233275	4.63524341583252	https://www.genecards.org/cgi-bin/carddisp.pl?gene=SCARNA5									GO:2001279	regulation of unsaturated fatty acid biosynthetic process	1/31
Putative P2Y purinoceptor 10	P2RY10	O00398	CHEMBL3562166	Family A G protein-coupled receptor	0.0345222																							EPHX1			SLC16A5	Solute Carrier Family 16 Member 5	Protein Coding	O15375	41	GC17P079396	4.56938028335571	https://www.genecards.org/cgi-bin/carddisp.pl?gene=SLC16A5									GO:0045598	regulation of fat cell differentiation	2/31
																												CLCN6			TRA-TGC7-1	TRNA-Ala (Anticodon TGC) 7-1	RNA Gene		10	GC06M080743	4.4972128868103	https://www.genecards.org/cgi-bin/carddisp.pl?gene=TRA-TGC7-1									GO:0051384	response to glucocorticoid	2/31
																												CREBBP			TRA-TGC5-1	TRNA-Ala (Anticodon TGC) 5-1	RNA Gene		9	GC06M028817	4.4972128868103	https://www.genecards.org/cgi-bin/carddisp.pl?gene=TRA-TGC5-1									GO:0006000	fructose metabolic process	1/31
																												XRCC2			GAS5	Growth Arrest Specific 5	RNA Gene		26	GC01M173947	4.47845697402954	https://www.genecards.org/cgi-bin/carddisp.pl?gene=GAS5									GO:0009415	response to water	1/31
																												TNFRSF1B			FANCA	FA Complementation Group A	Protein Coding	O15360	57	GC16M089950	4.43219375610352	https://www.genecards.org/cgi-bin/carddisp.pl?gene=FANCA									GO:0034349	glial cell apoptotic process	1/31
																												HOTTIP			HNMT	Histamine N-Methyltransferase	Protein Coding	P50135	52	GC02P137964	4.31495380401611	https://www.genecards.org/cgi-bin/carddisp.pl?gene=HNMT									GO:0071474	cellular hyperosmotic response	1/31
																												SLPI			SLC26A4	Solute Carrier Family 26 Member 4	Protein Coding	O43511	49	GC07P107660	4.29304504394531	https://www.genecards.org/cgi-bin/carddisp.pl?gene=SLC26A4									GO:0072044	collecting duct development	1/31
																												MT-RNR2			NR1I2	Nuclear Receptor Subfamily 1 Group I Member 2	Protein Coding	O75469	50	GC03P119780	4.26315116882324	https://www.genecards.org/cgi-bin/carddisp.pl?gene=NR1I2									GO:0002070	epithelial cell maturation	1/31
																												GFAP			ADH1C	Alcohol Dehydrogenase 1C (Class I), Gamma Polypeptide	Protein Coding	P00326	47	GC04M099336	4.20553827285767	https://www.genecards.org/cgi-bin/carddisp.pl?gene=ADH1C									GO:0019372	lipoxygenase pathway	1/31
																												MIR125A			NOX3	NADPH Oxidase 3	Protein Coding	Q9HBY0	49	GC06M155395	4.20199251174927	https://www.genecards.org/cgi-bin/carddisp.pl?gene=NOX3									GO:0032225	regulation of synaptic transmission, dopaminergic	1/31
																												ENSG00000276609			TNF	Tumor Necrosis Factor	Protein Coding	P01375	58	GC06P104098	4.18945646286011	https://www.genecards.org/cgi-bin/carddisp.pl?gene=TNF									GO:0006631	fatty acid metabolic process	3/31
																												ENSG00000277469			WFS1	Wolframin ER Transmembrane Glycoprotein	Protein Coding	O76024	52	GC04P006269	4.14786863327026	https://www.genecards.org/cgi-bin/carddisp.pl?gene=WFS1									GO:0006266	DNA ligation	1/31
																												ENSG00000277553			CDKN3	Cyclin Dependent Kinase Inhibitor 3	Protein Coding	Q16667	48	GC14P054398	4.12549209594727	https://www.genecards.org/cgi-bin/carddisp.pl?gene=CDKN3									GO:0030889	negative regulation of B cell proliferation	1/31
																												ENSG00000278708			FANCG	FA Complementation Group G	Protein Coding	O15287	50	GC09M035073	4.08117723464966	https://www.genecards.org/cgi-bin/carddisp.pl?gene=FANCG									GO:0031649	heat generation	1/31
																												CNR2			CYP4A11	Cytochrome P450 Family 4 Subfamily A Member 11	Protein Coding	Q02928	49	GC01M046929	4.03345966339111	https://www.genecards.org/cgi-bin/carddisp.pl?gene=CYP4A11									GO:0045986	negative regulation of smooth muscle contraction	1/31
																												AKR1B1			HDAC9	Histone Deacetylase 9	Protein Coding	Q9UKV0	56	GC07P018086	3.98554110527039	https://www.genecards.org/cgi-bin/carddisp.pl?gene=HDAC9									GO:0070293	renal absorption	1/31
																												MIR214			FANCC	FA Complementation Group C	Protein Coding	Q00597	55	GC09M095099	3.95080280303955	https://www.genecards.org/cgi-bin/carddisp.pl?gene=FANCC									GO:0090336	positive regulation of brown fat cell differentiation	1/31
																												ODC1			EPHX1	Epoxide Hydrolase 1	Protein Coding	P07099	52	GC01P225810	3.88689208030701	https://www.genecards.org/cgi-bin/carddisp.pl?gene=EPHX1									GO:0009150	purine ribonucleotide metabolic process	3/31
																												CASC2			CLCN6	Chloride Voltage-Gated Channel 6	Protein Coding	P51797	50	GC01P011806	3.8722038269043	https://www.genecards.org/cgi-bin/carddisp.pl?gene=CLCN6									GO:0006677	glycosylceramide metabolic process	1/31
																												NOX4			CREBBP	CREB Binding Protein	Protein Coding	Q92793	61	GC16M010660	3.82255053520203	https://www.genecards.org/cgi-bin/carddisp.pl?gene=CREBBP									GO:0071318	cellular response to ATP	1/31
																												PPARG			XRCC2	X-Ray Repair Cross Complementing 2	Protein Coding	O43543	47	GC07M152644	3.7723433971405	https://www.genecards.org/cgi-bin/carddisp.pl?gene=XRCC2									GO:0021915	neural tube development	2/31
																												DRD2			TNFRSF1B	TNF Receptor Superfamily Member 1B	Protein Coding	P20333	56	GC01P012401	3.76112222671509	https://www.genecards.org/cgi-bin/carddisp.pl?gene=TNFRSF1B									GO:0031960	response to corticosteroid	2/31
																												PAK4			HOTTIP	HOXA Distal Transcript Antisense RNA	RNA Gene		25	GC07P027198	3.59321808815002	https://www.genecards.org/cgi-bin/carddisp.pl?gene=HOTTIP									GO:0009259	ribonucleotide metabolic process	3/31
																												NTF4			SLPI	Secretory Leukocyte Peptidase Inhibitor	Protein Coding	P03973	47	GC20M045252	3.48823404312134	https://www.genecards.org/cgi-bin/carddisp.pl?gene=SLPI									GO:0006044	N-acetylglucosamine metabolic process	1/31
																												MAD2L2			MT-RNR2	Mitochondrially Encoded 16S RRNA	RNA Gene	Q8IVG9	22	GCMTP000953	3.47362852096558	https://www.genecards.org/cgi-bin/carddisp.pl?gene=MT-RNR2									GO:0036342	post-anal tail morphogenesis	1/31
																												MALAT1			GFAP	Glial Fibrillary Acidic Protein	Protein Coding	P14136	55	GC17M061018	3.46370959281921	https://www.genecards.org/cgi-bin/carddisp.pl?gene=GFAP									GO:0016125	sterol metabolic process	2/31
																												NOX1			MIR125A	MicroRNA 125a	RNA Gene		24	GC19P083773	3.43995928764343	https://www.genecards.org/cgi-bin/carddisp.pl?gene=MIR125A									GO:0010042	response to manganese ion	1/31
																												EIF2AK3			ENSG00000276609		RNA Gene		8	GC07P027200	3.41756725311279	https://www.genecards.org/cgi-bin/carddisp.pl?gene=ENSG00000276609									GO:0071636	positive regulation of transforming growth factor beta production	1/31
																												MT-ATP6			ENSG00000277469		RNA Gene		6	GC07P027202	3.41756725311279	https://www.genecards.org/cgi-bin/carddisp.pl?gene=ENSG00000277469									GO:1902004	positive regulation of amyloid-beta formation	1/31
																												PCAT1			ENSG00000277553		RNA Gene		6	GC07P027206	3.41756725311279	https://www.genecards.org/cgi-bin/carddisp.pl?gene=ENSG00000277553									GO:1902644	tertiary alcohol metabolic process	1/31
																												BRIP1			ENSG00000278708		RNA Gene		6	GC07P027201	3.41756725311279	https://www.genecards.org/cgi-bin/carddisp.pl?gene=ENSG00000278708									GO:0019693	ribose phosphate metabolic process	3/31
																												SLC16A1			CNR2	Cannabinoid Receptor 2	Protein Coding	P34972	52	GC01M023870	3.41403007507324	https://www.genecards.org/cgi-bin/carddisp.pl?gene=CNR2									GO:0048660	regulation of smooth muscle cell proliferation	2/31
																												MIR200C			AKR1B1	Aldo-Keto Reductase Family 1 Member B	Protein Coding	P15121	53	GC07M134442	3.39042520523071	https://www.genecards.org/cgi-bin/carddisp.pl?gene=AKR1B1									GO:0019216	regulation of lipid metabolic process	3/31
																												UGT1A9			MIR214	MicroRNA 214	RNA Gene		25	GC01M172234	3.38943839073181	https://www.genecards.org/cgi-bin/carddisp.pl?gene=MIR214									GO:0048659	smooth muscle cell proliferation	2/31
																												UGT1A7			ODC1	Ornithine Decarboxylase 1	Protein Coding	P11926	55	GC02M010432	3.16074562072754	https://www.genecards.org/cgi-bin/carddisp.pl?gene=ODC1									GO:0016137	glycoside metabolic process	1/31
																												NOXO1			CASC2	Cancer Susceptibility 2	RNA Gene	Q8IU53	29	GC10P118046	3.11160516738892	https://www.genecards.org/cgi-bin/carddisp.pl?gene=CASC2									GO:0030220	platelet formation	1/31
																												MIR125B1			NOX4	NADPH Oxidase 4	Protein Coding	Q9NPH5	49	GC11M089324	3.06175661087036	https://www.genecards.org/cgi-bin/carddisp.pl?gene=NOX4									GO:0030728	ovulation	1/31
																												TGFA			PPARG	Peroxisome Proliferator Activated Receptor Gamma	Protein Coding	P37231	60	GC03P012287	2.83106708526611	https://www.genecards.org/cgi-bin/carddisp.pl?gene=PPARG									GO:0032288	myelin assembly	1/31
																												EMSLR			DRD2	Dopamine Receptor D2	Protein Coding	P14416	56	GC11M113409	2.81618571281433	https://www.genecards.org/cgi-bin/carddisp.pl?gene=DRD2									GO:0071498	cellular response to fluid shear stress	1/31
																												MIR340			PAK4	P21 (RAC1) Activated Kinase 4	Protein Coding	O96013	56	GC19P039125	2.79790639877319	https://www.genecards.org/cgi-bin/carddisp.pl?gene=PAK4									GO:0006163	purine nucleotide metabolic process	3/31
																												NCF2			NTF4	Neurotrophin 4	Protein Coding	P34130	53	GC19M079866	2.78562927246094	https://www.genecards.org/cgi-bin/carddisp.pl?gene=NTF4									GO:0035809	regulation of urine volume	1/31
																												RAD51C			MAD2L2	Mitotic Arrest Deficient 2 Like 2	Protein Coding	Q9UI95	50	GC01M011658	2.7639627456665	https://www.genecards.org/cgi-bin/carddisp.pl?gene=MAD2L2									GO:0036344	platelet morphogenesis	1/31
																												CREB1			MALAT1	Metastasis Associated Lung Adenocarcinoma Transcript 1	RNA Gene		27	GC11P072906	2.72475457191467	https://www.genecards.org/cgi-bin/carddisp.pl?gene=MALAT1									GO:0007413	axonal fasciculation	1/31
																												CYP1B1			NOX1	NADPH Oxidase 1	Protein Coding	Q9Y5S8	49	GC0XM100843	2.72084450721741	https://www.genecards.org/cgi-bin/carddisp.pl?gene=NOX1									GO:0010226	response to lithium ion	1/31
																												MAPK10			EIF2AK3	Eukaryotic Translation Initiation Factor 2 Alpha Kinase 3	Protein Coding	Q9NZJ5	56	GC02M088556	2.71077060699463	https://www.genecards.org/cgi-bin/carddisp.pl?gene=EIF2AK3									GO:0010288	response to lead ion	1/31
																												SLC12A1			MT-ATP6	Mitochondrially Encoded ATP Synthase Membrane Subunit 6	Protein Coding	P00846	39	GCMTP008531	2.62523460388184	https://www.genecards.org/cgi-bin/carddisp.pl?gene=MT-ATP6									GO:0045723	positive regulation of fatty acid biosynthetic process	1/31
																												MIF			PCAT1	Prostate Cancer Associated Transcript 1	RNA Gene		20	GC08P126553	2.58742642402649	https://www.genecards.org/cgi-bin/carddisp.pl?gene=PCAT1									GO:0106030	neuron projection fasciculation	1/31
																												ABCB11			BRIP1	BRCA1 Interacting Helicase 1	Protein Coding	Q9BX63	56	GC17M061679	2.54907870292664	https://www.genecards.org/cgi-bin/carddisp.pl?gene=BRIP1									GO:0044282	small molecule catabolic process	3/31
																												MIR215			SLC16A1	Solute Carrier Family 16 Member 1	Protein Coding	P53985	54	GC01M113047	2.47008347511292	https://www.genecards.org/cgi-bin/carddisp.pl?gene=SLC16A1									GO:0062012	regulation of small molecule metabolic process	3/31
																												MIR125B2			MIR200C	MicroRNA 200c	RNA Gene		25	GC12P028324	2.37992572784424	https://www.genecards.org/cgi-bin/carddisp.pl?gene=MIR200C									GO:0010565	regulation of cellular ketone metabolic process	2/31
																												SLC5A6			UGT1A9	UDP Glucuronosyltransferase Family 1 Member A9	Protein Coding	O60656	51	GC02P233671	2.36354303359985	https://www.genecards.org/cgi-bin/carddisp.pl?gene=UGT1A9									GO:0021904	dorsal/ventral neural tube patterning	1/31
																												GSTM4			UGT1A7	UDP Glucuronosyltransferase Family 1 Member A7	Protein Coding	Q9HAW7	46	GC02P233681	2.36354303359985	https://www.genecards.org/cgi-bin/carddisp.pl?gene=UGT1A7									GO:0042738	exogenous drug catabolic process	1/31
																												EPHA2			NOXO1	NADPH Oxidase Organizer 1	Protein Coding	Q8NFA2	44	GC16M010449	2.33238983154297	https://www.genecards.org/cgi-bin/carddisp.pl?gene=NOXO1									GO:0090335	regulation of brown fat cell differentiation	1/31
																												AB196722-001			MIR125B1	MicroRNA 125b-1	RNA Gene		24	GC11M122100	2.31956815719604	https://www.genecards.org/cgi-bin/carddisp.pl?gene=MIR125B1									GO:1902993	positive regulation of amyloid precursor protein catabolic process	1/31
																												AF420032-001			TGFA	Transforming Growth Factor Alpha	Protein Coding	P01135	53	GC02M070447	2.30094480514526	https://www.genecards.org/cgi-bin/carddisp.pl?gene=TGFA									GO:0003018	vascular process in circulatory system	2/31
																												MIR320A			EMSLR	E2F1 MRNA Stabilizing LncRNA	RNA Gene		16	GC07P102243	2.28794121742249	https://www.genecards.org/cgi-bin/carddisp.pl?gene=EMSLR									GO:0019400	alditol metabolic process	1/31
																												MYH9			MIR340	MicroRNA 340	RNA Gene		21	GC05M180015	2.2595226764679	https://www.genecards.org/cgi-bin/carddisp.pl?gene=MIR340									GO:0042537	benzene-containing compound metabolic process	1/31
																												FANCF			NCF2	Neutrophil Cytosolic Factor 2	Protein Coding	P19878	54	GC01M184754	2.24209070205688	https://www.genecards.org/cgi-bin/carddisp.pl?gene=NCF2									GO:0045992	negative regulation of embryonic development	1/31
																												MIR96			RAD51C	RAD51 Paralog C	Protein Coding	O43502	50	GC17P058692	2.24069476127625	https://www.genecards.org/cgi-bin/carddisp.pl?gene=RAD51C									GO:0046697	decidualization	1/31
																												AOX1			CREB1	CAMP Responsive Element Binding Protein 1	Protein Coding	P16220	57	GC02P207529	2.23301768302917	https://www.genecards.org/cgi-bin/carddisp.pl?gene=CREB1									GO:0050687	negative regulation of defense response to virus	1/31
																												AGT			CYP1B1	Cytochrome P450 Family 1 Subfamily B Member 1	Protein Coding	Q16678	55	GC02M038066	2.21238112449646	https://www.genecards.org/cgi-bin/carddisp.pl?gene=CYP1B1									GO:0007565	female pregnancy	2/31
																												ADH5			MAPK10	Mitogen-Activated Protein Kinase 10	Protein Coding	P53779	56	GC04M085990	2.21057105064392	https://www.genecards.org/cgi-bin/carddisp.pl?gene=MAPK10									GO:0006694	steroid biosynthetic process	2/31
																												FMO3			SLC12A1	Solute Carrier Family 12 Member 1	Protein Coding	Q13621	54	GC15P054001	2.18135547637939	https://www.genecards.org/cgi-bin/carddisp.pl?gene=SLC12A1									GO:0072521	purine-containing compound metabolic process	3/31
																												ALDH4A1			MIF	Macrophage Migration Inhibitory Factor	Protein Coding	P14174	54	GC22P023894	2.12605381011963	https://www.genecards.org/cgi-bin/carddisp.pl?gene=MIF									GO:0006309	apoptotic DNA fragmentation	1/31
																												ADH1B			ABCB11	ATP Binding Cassette Subfamily B Member 11	Protein Coding	O95342	53	GC02M168922	2.09825277328491	https://www.genecards.org/cgi-bin/carddisp.pl?gene=ABCB11									GO:0006688	glycosphingolipid biosynthetic process	1/31
																												ADH4			MIR215	MicroRNA 215	RNA Gene		22	GC01M220117	2.09307909011841	https://www.genecards.org/cgi-bin/carddisp.pl?gene=MIR215									GO:0006700	C21-steroid hormone biosynthetic process	1/31
																												METAP1			MIR125B2	MicroRNA 125b-2	RNA Gene		24	GC21P016590	2.07309150695801	https://www.genecards.org/cgi-bin/carddisp.pl?gene=MIR125B2									GO:0042403	thyroid hormone metabolic process	1/31
																												SULT1E1			SLC5A6	Solute Carrier Family 5 Member 6	Protein Coding	Q9Y289	50	GC02M027201	2.0695858001709	https://www.genecards.org/cgi-bin/carddisp.pl?gene=SLC5A6									GO:0070633	transepithelial transport	1/31
																												UGT8			GSTM4	Glutathione S-Transferase Mu 4	Protein Coding	Q03013	46	GC01P109657	2.05233120918274	https://www.genecards.org/cgi-bin/carddisp.pl?gene=GSTM4									GO:0097066	response to thyroid hormone	1/31
																												ADH7			EPHA2	EPH Receptor A2	Protein Coding	P29317	60	GC01M016124	2.00461935997009	https://www.genecards.org/cgi-bin/carddisp.pl?gene=EPHA2									GO:1901071	glucosamine-containing compound metabolic process	1/31
																												CYP4B1			AB196722-001		RNA Gene		5	GC05M080876	1.99847567081451	https://www.genecards.org/cgi-bin/carddisp.pl?gene=AB196722-001									GO:0009746	response to hexose	2/31
																												FMO1			AF420032-001		RNA Gene		5	GC11M011297	1.99847567081451	https://www.genecards.org/cgi-bin/carddisp.pl?gene=AF420032-001									GO:0001963	synaptic transmission, dopaminergic	1/31
																												UGT1A10			MIR320A	MicroRNA 320a	RNA Gene		24	GC08M022288	1.91970479488373	https://www.genecards.org/cgi-bin/carddisp.pl?gene=MIR320A									GO:0006706	steroid catabolic process	1/31
																												UGT1A4			MYH9	Myosin Heavy Chain 9	Protein Coding	P35579	54	GC22M036281	1.85915684700012	https://www.genecards.org/cgi-bin/carddisp.pl?gene=MYH9									GO:0009651	response to salt stress	1/31
																												UGT1A6			FANCF	FA Complementation Group F	Protein Coding	Q9NPI8	49	GC11M022600	1.79518139362335	https://www.genecards.org/cgi-bin/carddisp.pl?gene=FANCF									GO:0006972	hyperosmotic response	1/31
																												UGT2B15			MIR96	MicroRNA 96	RNA Gene		23	GC07M129774	1.79252052307129	https://www.genecards.org/cgi-bin/carddisp.pl?gene=MIR96									GO:0010575	positive regulation of vascular endothelial growth factor production	1/31
																												FMO5			AOX1	Aldehyde Oxidase 1	Protein Coding	Q06278	51	GC02P200585	1.7741664648056	https://www.genecards.org/cgi-bin/carddisp.pl?gene=AOX1									GO:0018146	keratan sulfate biosynthetic process	1/31
																												SULT1C2			AGT	Angiotensinogen	Protein Coding	P01019	56	GC01M230690	1.75947821140289	https://www.genecards.org/cgi-bin/carddisp.pl?gene=AGT									GO:0045932	negative regulation of muscle contraction	1/31
																												SLC15A2			ADH5	Alcohol Dehydrogenase 5 (Class III), Chi Polypeptide	Protein Coding	P11766	53	GC04M099070	1.75947821140289	https://www.genecards.org/cgi-bin/carddisp.pl?gene=ADH5									GO:1990776	response to angiotensin	1/31
																												SULT1B1			FMO3	Flavin Containing Dimethylaniline Monoxygenase 3	Protein Coding	P31513	53	GC01P171090	1.75947821140289	https://www.genecards.org/cgi-bin/carddisp.pl?gene=FMO3									GO:0034284	response to monosaccharide	2/31
																												UGT2B4			ALDH4A1	Aldehyde Dehydrogenase 4 Family Member A1	Protein Coding	P30038	52	GC01M018871	1.75947821140289	https://www.genecards.org/cgi-bin/carddisp.pl?gene=ALDH4A1									GO:0001782	B cell homeostasis	1/31
																												CHST2			ADH1B	Alcohol Dehydrogenase 1B (Class I), Beta Polypeptide	Protein Coding	P00325	51	GC04M099304	1.75947821140289	https://www.genecards.org/cgi-bin/carddisp.pl?gene=ADH1B									GO:0009435	NAD biosynthetic process	1/31
																												CYP8B1			ADH4	Alcohol Dehydrogenase 4 (Class II), Pi Polypeptide	Protein Coding	P08319	50	GC04M099123	1.75947821140289	https://www.genecards.org/cgi-bin/carddisp.pl?gene=ADH4									GO:0001516	prostaglandin biosynthetic process	1/31
																												FMO4			METAP1	Methionyl Aminopeptidase 1	Protein Coding	P53582	50	GC04P098995	1.75947821140289	https://www.genecards.org/cgi-bin/carddisp.pl?gene=METAP1									GO:0045939	negative regulation of steroid metabolic process	1/31
																												FMO2			SULT1E1	Sulfotransferase Family 1E Member 1	Protein Coding	P49888	50	GC04M069823	1.75947821140289	https://www.genecards.org/cgi-bin/carddisp.pl?gene=SULT1E1									GO:0046457	prostanoid biosynthetic process	1/31
																												TRAF3IP1			UGT8	UDP Glycosyltransferase 8	Protein Coding	Q16880	50	GC04P114598	1.75947821140289	https://www.genecards.org/cgi-bin/carddisp.pl?gene=UGT8									GO:0002675	positive regulation of acute inflammatory response	1/31
																												UGT2B11			ADH7	Alcohol Dehydrogenase 7 (Class IV), Mu Or Sigma Polypeptide	Protein Coding	P40394	49	GC04M099412	1.75947821140289	https://www.genecards.org/cgi-bin/carddisp.pl?gene=ADH7									GO:0045987	positive regulation of smooth muscle contraction	1/31
																												UGT2B28			CYP4B1	Cytochrome P450 Family 4 Subfamily B Member 1	Protein Coding	P13584	49	GC01P046757	1.75947821140289	https://www.genecards.org/cgi-bin/carddisp.pl?gene=CYP4B1									GO:0010165	response to X-ray	1/31
																												CYP20A1			FMO1	Flavin Containing Dimethylaniline Monoxygenase 1	Protein Coding	Q01740	49	GC01P171248	1.75947821140289	https://www.genecards.org/cgi-bin/carddisp.pl?gene=FMO1									GO:0019359	nicotinamide nucleotide biosynthetic process	1/31
																												UGT1A3			UGT1A10	UDP Glucuronosyltransferase Family 1 Member A10	Protein Coding	Q9HAW8	49	GC02P233636	1.75947821140289	https://www.genecards.org/cgi-bin/carddisp.pl?gene=UGT1A10									GO:0019363	pyridine nucleotide biosynthetic process	1/31
																												UGT1A8			UGT1A4	UDP Glucuronosyltransferase Family 1 Member A4	Protein Coding	P22310	49	GC02P233718	1.75947821140289	https://www.genecards.org/cgi-bin/carddisp.pl?gene=UGT1A4									GO:0042168	heme metabolic process	1/31
																												SGO2			UGT1A6	UDP Glucuronosyltransferase Family 1 Member A6	Protein Coding	P19224	49	GC02P233691	1.75947821140289	https://www.genecards.org/cgi-bin/carddisp.pl?gene=UGT1A6									GO:0050869	negative regulation of B cell activation	1/31
																												UGT1A5			UGT2B15	UDP Glucuronosyltransferase Family 2 Member B15	Protein Coding	P54855	49	GC04M068646	1.75947821140289	https://www.genecards.org/cgi-bin/carddisp.pl?gene=UGT2B15									GO:0051968	positive regulation of synaptic transmission, glutamatergic	1/31
																												UGT2A1			FMO5	Flavin Containing Dimethylaniline Monoxygenase 5	Protein Coding	P49326	48	GC01M147175	1.75947821140289	https://www.genecards.org/cgi-bin/carddisp.pl?gene=FMO5									GO:1903959	regulation of anion transmembrane transport	1/31
																												FMO6P			SULT1C2	Sulfotransferase Family 1C Member 2	Protein Coding	O00338	48	GC02P108288	1.75947821140289	https://www.genecards.org/cgi-bin/carddisp.pl?gene=SULT1C2									GO:0042339	keratan sulfate metabolic process	1/31
																												UGT1A2P			SLC15A2	Solute Carrier Family 15 Member 2	Protein Coding	Q16348	47	GC03P121894	1.75947821140289	https://www.genecards.org/cgi-bin/carddisp.pl?gene=SLC15A2									GO:0045736	negative regulation of cyclin-dependent protein serine/threonine kinase activity	1/31
																												GSDME			SULT1B1	Sulfotransferase Family 1B Member 1	Protein Coding	O43704	47	GC04M069721	1.75947821140289	https://www.genecards.org/cgi-bin/carddisp.pl?gene=SULT1B1									GO:0045879	negative regulation of smoothened signaling pathway	1/31
																												IL1RN			UGT2B4	UDP Glucuronosyltransferase Family 2 Member B4	Protein Coding	P06133	47	GC04M069484	1.75947821140289	https://www.genecards.org/cgi-bin/carddisp.pl?gene=UGT2B4									GO:0048011	neurotrophin TRK receptor signaling pathway	1/31
																												FAM66D			CHST2	Carbohydrate Sulfotransferase 2	Protein Coding	Q9Y4C5	46	GC03P143119	1.75947821140289	https://www.genecards.org/cgi-bin/carddisp.pl?gene=CHST2									GO:1902003	regulation of amyloid-beta formation	1/31
																												FAM66A			CYP8B1	Cytochrome P450 Family 8 Subfamily B Member 1	Protein Coding	Q9UNU6	46	GC03M042856	1.75947821140289	https://www.genecards.org/cgi-bin/carddisp.pl?gene=CYP8B1									GO:0044706	multi-multicellular organism process	2/31
																												MIR451A			FMO4	Flavin Containing Dimethylaniline Monoxygenase 4	Protein Coding	P31512	46	GC01P171315	1.75947821140289	https://www.genecards.org/cgi-bin/carddisp.pl?gene=FMO4									GO:0000737	DNA catabolic process, endonucleolytic	1/31
																												CRP			FMO2	Flavin Containing Dimethylaniline Monoxygenase 2	Protein Coding	Q99518	45	GC01P171185	1.75947821140289	https://www.genecards.org/cgi-bin/carddisp.pl?gene=FMO2									GO:0033198	response to ATP	1/31
																												APC			TRAF3IP1	TRAF3 Interacting Protein 1	Protein Coding	Q8TDR0	45	GC02P238320	1.75947821140289	https://www.genecards.org/cgi-bin/carddisp.pl?gene=TRAF3IP1									GO:0035510	DNA dealkylation	1/31
																												FANCL			UGT2B11	UDP Glucuronosyltransferase Family 2 Member B11	Protein Coding	O75310	45	GC04M069199	1.75947821140289	https://www.genecards.org/cgi-bin/carddisp.pl?gene=UGT2B11									GO:0035633	maintenance of blood-brain barrier	1/31
																												BLK			UGT2B28	UDP Glucuronosyltransferase Family 2 Member B28	Protein Coding	Q9BY64	45	GC04P069280	1.75947821140289	https://www.genecards.org/cgi-bin/carddisp.pl?gene=UGT2B28									GO:0042759	long-chain fatty acid biosynthetic process	1/31
																												HAAO			CYP20A1	Cytochrome P450 Family 20 Subfamily A Member 1	Protein Coding	Q6UW02	44	GC02P203238	1.75947821140289	https://www.genecards.org/cgi-bin/carddisp.pl?gene=CYP20A1									GO:0045907	positive regulation of vasoconstriction	1/31
																												CRMP1			UGT1A3	UDP Glucuronosyltransferase Family 1 Member A3	Protein Coding	P35503	44	GC02P233729	1.75947821140289	https://www.genecards.org/cgi-bin/carddisp.pl?gene=UGT1A3									GO:1904030	negative regulation of cyclin-dependent protein kinase activity	1/31
																												PPP2R2C			UGT1A8	UDP Glucuronosyltransferase Family 1 Member A8	Protein Coding	Q9HAW9	44	GC02P233618	1.75947821140289	https://www.genecards.org/cgi-bin/carddisp.pl?gene=UGT1A8									GO:0009743	response to carbohydrate	2/31
																												XK			SGO2	Shugoshin 2	Protein Coding	Q562F6	42	GC02P200511	1.75947821140289	https://www.genecards.org/cgi-bin/carddisp.pl?gene=SGO2									GO:0019362	pyridine nucleotide metabolic process	1/31
																												OSBPL5			UGT1A5	UDP Glucuronosyltransferase Family 1 Member A5	Protein Coding	P35504	40	GC02P233712	1.75947821140289	https://www.genecards.org/cgi-bin/carddisp.pl?gene=UGT1A5									GO:0030262	apoptotic nuclear changes	1/31
																												ST6GALNAC5			UGT2A1	UDP Glucuronosyltransferase Family 2 Member A1 Complex Locus	Protein Coding	P0DTE4	38	GC04M069588	1.75947821140289	https://www.genecards.org/cgi-bin/carddisp.pl?gene=UGT2A1									GO:0045922	negative regulation of fatty acid metabolic process	1/31
																												FAF2			FMO6P	Flavin Containing Dimethylaniline Monoxygenase 6, Pseudogene	Pseudogene	O60774	28	GC01P171137	1.75947821140289	https://www.genecards.org/cgi-bin/carddisp.pl?gene=FMO6P									GO:0046496	nicotinamide nucleotide metabolic process	1/31
																												JAKMIP1			UGT1A2P	UDP Glucuronosyltransferase Family 1 Member A2, Pseudogene	Pseudogene		12	GC02P233747	1.75947821140289	https://www.genecards.org/cgi-bin/carddisp.pl?gene=UGT1A2P									GO:0072525	pyridine-containing compound biosynthetic process	1/31
																												DAZAP2			GSDME	Gasdermin E	Protein Coding	O60443	45	GC07M024699	1.74816989898682	https://www.genecards.org/cgi-bin/carddisp.pl?gene=GSDME									GO:0045444	fat cell differentiation	2/31
																												FAM167A			IL1RN	Interleukin 1 Receptor Antagonist	Protein Coding	P18510	57	GC02P125995	1.69285404682159	https://www.genecards.org/cgi-bin/carddisp.pl?gene=IL1RN									GO:0001893	maternal placenta development	1/31
																												H4C8			FAM66D	Family With Sequence Similarity 66 Member D	RNA Gene		20	GC08P012115	1.66056084632874	https://www.genecards.org/cgi-bin/carddisp.pl?gene=FAM66D									GO:0033280	response to vitamin D	1/31
																												POU6F1			FAM66A	Family With Sequence Similarity 66 Member A	RNA Gene		18	GC08P012362	1.66056084632874	https://www.genecards.org/cgi-bin/carddisp.pl?gene=FAM66A									GO:0034405	response to fluid shear stress	1/31
																												SPRING1			MIR451A	MicroRNA 451a	RNA Gene		20	GC17M028861	1.64366888999939	https://www.genecards.org/cgi-bin/carddisp.pl?gene=MIR451A									GO:0071634	regulation of transforming growth factor beta production	1/31
																												TCERG1L			CRP	C-Reactive Protein	Protein Coding	P02741	52	GC01M159732	1.58104193210602	https://www.genecards.org/cgi-bin/carddisp.pl?gene=CRP									GO:1901661	quinone metabolic process	1/31
																												SLC35G5			APC	APC Regulator Of WNT Signaling Pathway	Protein Coding	P25054	56	GC05P112707	1.57230627536774	https://www.genecards.org/cgi-bin/carddisp.pl?gene=APC									GO:2000781	positive regulation of double-strand break repair	1/31
																												FAM167A-AS1			FANCL	FA Complementation Group L	Protein Coding	Q9NW38	53	GC02M058127	1.56392562389374	https://www.genecards.org/cgi-bin/carddisp.pl?gene=FANCL									GO:0003091	renal water homeostasis	1/31
																												LINC02580			BLK	BLK Proto-Oncogene, Src Family Tyrosine Kinase	Protein Coding	P51451	56	GC08P011486	1.55671977996826	https://www.genecards.org/cgi-bin/carddisp.pl?gene=BLK									GO:0006699	bile acid biosynthetic process	1/31
																												LINC01819			HAAO	3-Hydroxyanthranilate 3,4-Dioxygenase	Protein Coding	P46952	51	GC02M042767	1.55671977996826	https://www.genecards.org/cgi-bin/carddisp.pl?gene=HAAO									GO:0006921	cellular component disassembly involved in execution phase of apoptosis	1/31
																												LINC02667			CRMP1	Collapsin Response Mediator Protein 1	Protein Coding	Q14194	48	GC04M005750	1.55671977996826	https://www.genecards.org/cgi-bin/carddisp.pl?gene=CRMP1									GO:0090050	positive regulation of cell migration involved in sprouting angiogenesis	1/31
																												LIX1-AS1			PPP2R2C	Protein Phosphatase 2 Regulatory Subunit Bgamma	Protein Coding	Q9Y2T4	48	GC04M006322	1.55671977996826	https://www.genecards.org/cgi-bin/carddisp.pl?gene=PPP2R2C									GO:0033002	muscle cell proliferation	2/31
																												MIR548AG1			XK	X-Linked Kx Blood Group Antigen, Kell And VPS13A Binding Protein	Protein Coding	P51811	48	GC0XP037685	1.55671977996826	https://www.genecards.org/cgi-bin/carddisp.pl?gene=XK									GO:0043029	T cell homeostasis	1/31
																												LINC03088			OSBPL5	Oxysterol Binding Protein Like 5	Protein Coding	Q9H0X9	46	GC11M008073	1.55671977996826	https://www.genecards.org/cgi-bin/carddisp.pl?gene=OSBPL5									GO:0045923	positive regulation of fatty acid metabolic process	1/31
																												ENSG00000255310			ST6GALNAC5	ST6 N-Acetylgalactosaminide Alpha-2,6-Sialyltransferase 5	Protein Coding	Q9BVH7	45	GC01P076867	1.55671977996826	https://www.genecards.org/cgi-bin/carddisp.pl?gene=ST6GALNAC5									GO:0071604	transforming growth factor beta production	1/31
																												H3C9P			FAF2	Fas Associated Factor Family Member 2	Protein Coding	Q96CS3	44	GC05P176447	1.55671977996826	https://www.genecards.org/cgi-bin/carddisp.pl?gene=FAF2									GO:0072330	monocarboxylic acid biosynthetic process	2/31
																												RNU6-242P			JAKMIP1	Janus Kinase And Microtubule Interacting Protein 1	Protein Coding	Q96N16	43	GC04M006026	1.55671977996826	https://www.genecards.org/cgi-bin/carddisp.pl?gene=JAKMIP1									GO:0006778	porphyrin-containing compound metabolic process	1/31
																												RNU6-1084P			DAZAP2	DAZ Associated Protein 2	Protein Coding	Q15038	42	GC12P051238	1.55671977996826	https://www.genecards.org/cgi-bin/carddisp.pl?gene=DAZAP2									GO:0031076	embryonic camera-type eye development	1/31
																												RPL21P17			FAM167A	Family With Sequence Similarity 167 Member A	Protein Coding	Q96KS9	42	GC08M011421	1.55671977996826	https://www.genecards.org/cgi-bin/carddisp.pl?gene=FAM167A									GO:0034205	amyloid-beta formation	1/31
																												ENSG00000257654			H4C8	H4 Clustered Histone 8	Protein Coding	P62805	42	GC06M081771	1.55671977996826	https://www.genecards.org/cgi-bin/carddisp.pl?gene=H4C8									GO:0038179	neurotrophin signaling pathway	1/31
																												LOC107985876			POU6F1	POU Class 6 Homeobox 1	Protein Coding	Q14863	40	GC12M051186	1.55671977996826	https://www.genecards.org/cgi-bin/carddisp.pl?gene=POU6F1									GO:0009636	response to toxic substance	2/31
																												RN7SKP144			SPRING1	SREBF Pathway Regulator In Golgi 1	Protein Coding	Q9H741	39	GC12M116712	1.55671977996826	https://www.genecards.org/cgi-bin/carddisp.pl?gene=SPRING1									GO:0008207	C21-steroid hormone metabolic process	1/31
																												ENSG00000255556			TCERG1L	Transcription Elongation Regulator 1 Like	Protein Coding	Q5VWI1	39	GC10M131092	1.55671977996826	https://www.genecards.org/cgi-bin/carddisp.pl?gene=TCERG1L									GO:0035735	intraciliary transport involved in cilium assembly	1/31
																												ENSG00000287361			SLC35G5	Solute Carrier Family 35 Member G5	Protein Coding	Q96KT7	37	GC08P011331	1.55671977996826	https://www.genecards.org/cgi-bin/carddisp.pl?gene=SLC35G5									GO:0042307	positive regulation of protein import into nucleus	1/31
																												HSALNG0014517-002			FAM167A-AS1	FAM167A Antisense RNA 1	RNA Gene	Q96KT0	25	GC08P011461	1.55671977996826	https://www.genecards.org/cgi-bin/carddisp.pl?gene=FAM167A-AS1									GO:1902991	regulation of amyloid precursor protein catabolic process	1/31
																												lnc-HIST1H2BI-2			LINC02580	Long Intergenic Non-Protein Coding RNA 2580	RNA Gene		17	GC02M043047	1.55671977996826	https://www.genecards.org/cgi-bin/carddisp.pl?gene=LINC02580									GO:0006040	amino sugar metabolic process	1/31
																												lnc-MTA3-12			LINC01819	Long Intergenic Non-Protein Coding RNA 1819	RNA Gene		16	GC02M042966	1.55671977996826	https://www.genecards.org/cgi-bin/carddisp.pl?gene=LINC01819									GO:0021532	neural tube patterning	1/31
																												lnc-PPP2R2C-2			LINC02667	Long Intergenic Non-Protein Coding RNA 2667	RNA Gene		13	GC10P128914	1.55671977996826	https://www.genecards.org/cgi-bin/carddisp.pl?gene=LINC02667									GO:0072524	pyridine-containing compound metabolic process	1/31
																												lnc-ZFP36L2-6			LIX1-AS1	LIX1 And RIOK2 Antisense RNA 1	RNA Gene		13	GC05P097073	1.55671977996826	https://www.genecards.org/cgi-bin/carddisp.pl?gene=LIX1-AS1									GO:0046006	regulation of activated T cell proliferation	1/31
																												HSALNG0014520			MIR548AG1	MicroRNA 548ag-1	RNA Gene		13	GC04P060922	1.55671977996826	https://www.genecards.org/cgi-bin/carddisp.pl?gene=MIR548AG1									GO:1904591	positive regulation of protein import	1/31
																												HSALNG0032622			LINC03088	Long Intergenic Non-Protein Coding RNA 3088	RNA Gene		12	GC12P116659	1.55671977996826	https://www.genecards.org/cgi-bin/carddisp.pl?gene=LINC03088									GO:1901617	organic hydroxy compound biosynthetic process	2/31
																												HSALNG0146070			ENSG00000255310	Novel Transcript	RNA Gene		11	GC08M011107	1.55671977996826	https://www.genecards.org/cgi-bin/carddisp.pl?gene=ENSG00000255310									GO:0007611	learning or memory	2/31
																												RF00026-522			H3C9P	H3 Clustered Histone 9, Pseudogene	Pseudogene		10	GC06M081766	1.55671977996826	https://www.genecards.org/cgi-bin/carddisp.pl?gene=H3C9P									GO:0001894	tissue homeostasis	2/31
																												lnc-DAZAP2-3			RNU6-242P	RNA, U6 Small Nuclear 242, Pseudogene	Pseudogene		10	GC02M043091	1.55671977996826	https://www.genecards.org/cgi-bin/carddisp.pl?gene=RNU6-242P									GO:0006308	DNA catabolic process	1/31
																												lnc-EBF3-7			RNU6-1084P	RNA, U6 Small Nuclear 1084, Pseudogene	Pseudogene		9	GC08M011393	1.55671977996826	https://www.genecards.org/cgi-bin/carddisp.pl?gene=RNU6-1084P									GO:0150077	regulation of neuroinflammatory response	1/31
																												lnc-FAM167A-1			RPL21P17	Ribosomal Protein L21 Pseudogene 17	Pseudogene		9	GC03P001906	1.55671977996826	https://www.genecards.org/cgi-bin/carddisp.pl?gene=RPL21P17									GO:0035329	hippo signaling	1/31
																												lnc-MTA3-10			ENSG00000257654	Novel Transcript	RNA Gene		8	GC12P116698	1.55671977996826	https://www.genecards.org/cgi-bin/carddisp.pl?gene=ENSG00000257654									GO:0045332	phospholipid translocation	1/31
																												lnc-WFS1-4			LOC107985876	Uncharacterized LOC107985876	Protein Coding		8	GC02M043155	1.55671977996826	https://www.genecards.org/cgi-bin/carddisp.pl?gene=LOC107985876									GO:0035094	response to nicotine	1/31
																												piR-31534-631			RN7SKP144	RN7SK Pseudogene 144	Pseudogene		7	GC03M002126	1.55671977996826	https://www.genecards.org/cgi-bin/carddisp.pl?gene=RN7SKP144									GO:0045429	positive regulation of nitric oxide biosynthetic process	1/31
																												piR-42144			ENSG00000255556	Ubiquitin Specific Peptidase 17-Like 2 (USP17L2) Pseudogene	Pseudogene		6	GC08M013196	1.55671977996826	https://www.genecards.org/cgi-bin/carddisp.pl?gene=ENSG00000255556									GO:0050798	activated T cell proliferation	1/31
																												5EW4_A-011			ENSG00000287361	Novel Transcript	RNA Gene		6	GC10M128965	1.55671977996826	https://www.genecards.org/cgi-bin/carddisp.pl?gene=ENSG00000287361									GO:1904407	positive regulation of nitric oxide metabolic process	1/31
																												CM034962-311			HSALNG0014517-002		RNA Gene		6	GC02M043185	1.55671977996826	https://www.genecards.org/cgi-bin/carddisp.pl?gene=HSALNG0014517-002									GO:0006953	acute-phase response	1/31
																												LOC124907756			lnc-HIST1H2BI-2		RNA Gene		6	GC06P105914	1.55671977996826	https://www.genecards.org/cgi-bin/carddisp.pl?gene=lnc-HIST1H2BI-2									GO:0022602	ovulation cycle process	1/31
																												RF00017-1152			lnc-MTA3-12		RNA Gene		6	GC02P043097	1.55671977996826	https://www.genecards.org/cgi-bin/carddisp.pl?gene=lnc-MTA3-12									GO:0032480	negative regulation of type I interferon production	1/31
																												lnc-MTA3-11			lnc-PPP2R2C-2		RNA Gene		6	GC04M006286	1.55671977996826	https://www.genecards.org/cgi-bin/carddisp.pl?gene=lnc-PPP2R2C-2									GO:0034204	lipid translocation	1/31
																												lnc-TFCP2-4			lnc-ZFP36L2-6		RNA Gene		6	GC02M043079	1.55671977996826	https://www.genecards.org/cgi-bin/carddisp.pl?gene=lnc-ZFP36L2-6									GO:0045933	positive regulation of muscle contraction	1/31
																												TRPV1			HSALNG0014520		RNA Gene		5	GC02P043101	1.55671977996826	https://www.genecards.org/cgi-bin/carddisp.pl?gene=HSALNG0014520									GO:0046677	response to antibiotic	1/31
																												DELEC1			HSALNG0032622		RNA Gene		5	GC04P006267	1.55671977996826	https://www.genecards.org/cgi-bin/carddisp.pl?gene=HSALNG0032622									GO:0008206	bile acid metabolic process	1/31
																												NGF			HSALNG0146070		RNA Gene		5	GC02P043060	1.55671977996826	https://www.genecards.org/cgi-bin/carddisp.pl?gene=HSALNG0146070									GO:0032648	regulation of interferon-beta production	1/31
																												MIR33A			RF00026-522		RNA Gene		5	GC02M043188	1.55671977996826	https://www.genecards.org/cgi-bin/carddisp.pl?gene=RF00026-522									GO:0002673	regulation of acute inflammatory response	1/31
																												MIR183			lnc-DAZAP2-3		RNA Gene		5	GC12P051217	1.55671977996826	https://www.genecards.org/cgi-bin/carddisp.pl?gene=lnc-DAZAP2-3									GO:0006692	prostanoid metabolic process	1/31
																												CLPP			lnc-EBF3-7		RNA Gene		5	GC10M129005	1.55671977996826	https://www.genecards.org/cgi-bin/carddisp.pl?gene=lnc-EBF3-7									GO:0006693	prostaglandin metabolic process	1/31
																												UGT2B7			lnc-FAM167A-1		RNA Gene		5	GC08M011433	1.55671977996826	https://www.genecards.org/cgi-bin/carddisp.pl?gene=lnc-FAM167A-1									GO:0120178	steroid hormone biosynthetic process	1/31
																												PALB2			lnc-MTA3-10		RNA Gene		5	GC02P043080	1.55671977996826	https://www.genecards.org/cgi-bin/carddisp.pl?gene=lnc-MTA3-10									GO:0001822	kidney development	2/31
																												USF1			lnc-WFS1-4		RNA Gene		5	GC04P006253	1.55671977996826	https://www.genecards.org/cgi-bin/carddisp.pl?gene=lnc-WFS1-4									GO:0008038	neuron recognition	1/31
																												MIR127			piR-31534-631		RNA Gene		5	GC08M011432	1.55671977996826	https://www.genecards.org/cgi-bin/carddisp.pl?gene=piR-31534-631									GO:0032608	interferon-beta production	1/31
																												GSTZ1			piR-42144		RNA Gene		5	GC08M011435	1.55671977996826	https://www.genecards.org/cgi-bin/carddisp.pl?gene=piR-42144									GO:0042987	amyloid precursor protein catabolic process	1/31
																												SLITRK6			5EW4_A-011		RNA Gene		4	GC12M051217	1.55671977996826	https://www.genecards.org/cgi-bin/carddisp.pl?gene=5EW4_A-011									GO:0050873	brown fat cell differentiation	1/31
																												NGFR			CM034962-311		RNA Gene		4	GC12P116700	1.55671977996826	https://www.genecards.org/cgi-bin/carddisp.pl?gene=CM034962-311									GO:0050435	amyloid-beta metabolic process	1/31
																												RFWD3			LOC124907756	Uncharacterized LOC124907756	RNA Gene		4	GC02P043102	1.55671977996826	https://www.genecards.org/cgi-bin/carddisp.pl?gene=LOC124907756									GO:0097193	intrinsic apoptotic signaling pathway	2/31
																												S1PR2			RF00017-1152		RNA Gene		4	GC12M051251	1.55671977996826	https://www.genecards.org/cgi-bin/carddisp.pl?gene=RF00017-1152									GO:0072001	renal system development	2/31
																												TNC			lnc-MTA3-11		RNA Gene		4	GC02P043092	1.55671977996826	https://www.genecards.org/cgi-bin/carddisp.pl?gene=lnc-MTA3-11									GO:0042073	intraciliary transport	1/31
																												CDKN2D			lnc-TFCP2-4		RNA Gene		4	GC12M051198	1.55671977996826	https://www.genecards.org/cgi-bin/carddisp.pl?gene=lnc-TFCP2-4									GO:0097035	regulation of membrane lipid distribution	1/31
																												NTRK1			TRPV1	Transient Receptor Potential Cation Channel Subfamily V Member 1	Protein Coding	Q8NER1	54	GC17M003565	1.45483601093292	https://www.genecards.org/cgi-bin/carddisp.pl?gene=TRPV1									GO:0006584	catecholamine metabolic process	1/31
																												FANCE			DELEC1	Deleted In Esophageal Cancer 1	RNA Gene	Q9P2X7	30	GC09P120923	1.44226837158203	https://www.genecards.org/cgi-bin/carddisp.pl?gene=DELEC1									GO:0009712	catechol-containing compound metabolic process	1/31
																												NOS3			NGF	Nerve Growth Factor	Protein Coding	P01138	58	GC01M115285	1.4353506565094	https://www.genecards.org/cgi-bin/carddisp.pl?gene=NGF									GO:0036297	interstrand cross-link repair	1/31
																												EIF3J			MIR33A	MicroRNA 33a	RNA Gene		22	GC22P041900	1.40620219707489	https://www.genecards.org/cgi-bin/carddisp.pl?gene=MIR33A									GO:0042304	regulation of fatty acid biosynthetic process	1/31
																												FANCI			MIR183	MicroRNA 183	RNA Gene		21	GC07M129861	1.38262569904327	https://www.genecards.org/cgi-bin/carddisp.pl?gene=MIR183									GO:0050890	cognition	2/31
																												MT-TL1			CLPP	Caseinolytic Mitochondrial Matrix Peptidase Proteolytic Subunit	Protein Coding	Q16740	50	GC19P007215	1.24880158901215	https://www.genecards.org/cgi-bin/carddisp.pl?gene=CLPP									GO:0006576	cellular biogenic amine metabolic process	1/31
																												AB196725			UGT2B7	UDP Glucuronosyltransferase Family 2 Member B7	Protein Coding	P16662	50	GC04P069051	1.24413895606995	https://www.genecards.org/cgi-bin/carddisp.pl?gene=UGT2B7									GO:0007566	embryo implantation	1/31
																												FANCM			PALB2	Partner And Localizer Of BRCA2	Protein Coding	Q86YC2	51	GC16M023603	1.14635634422302	https://www.genecards.org/cgi-bin/carddisp.pl?gene=PALB2									GO:0019369	arachidonic acid metabolic process	1/31
																												ADA			USF1	Upstream Transcription Factor 1	Protein Coding	P22415	50	GC01M161039	1.11462163925171	https://www.genecards.org/cgi-bin/carddisp.pl?gene=USF1									GO:1903793	positive regulation of anion transport	1/31
																												NOXA1			MIR127	MicroRNA 127	RNA Gene		24	GC14P112022	1.11462163925171	https://www.genecards.org/cgi-bin/carddisp.pl?gene=MIR127									GO:2000272	negative regulation of signaling receptor activity	1/31
																												UBE2T			GSTZ1	Glutathione S-Transferase Zeta 1	Protein Coding	O43708	49	GC14P077320	0.951629281044006	https://www.genecards.org/cgi-bin/carddisp.pl?gene=GSTZ1									GO:0006636	unsaturated fatty acid biosynthetic process	1/31
																												FAAP100			SLITRK6	SLIT And NTRK Like Family Member 6	Protein Coding	Q9H5Y7	46	GC13M085792	0.872725009918213	https://www.genecards.org/cgi-bin/carddisp.pl?gene=SLITRK6									GO:0042306	regulation of protein import into nucleus	1/31
																												DMD			NGFR	Nerve Growth Factor Receptor	Protein Coding	P08138	54	GC17P049495	0.865390121936798	https://www.genecards.org/cgi-bin/carddisp.pl?gene=NGFR									GO:0043525	positive regulation of neuron apoptotic process	1/31
																												CIHL			RFWD3	Ring Finger And WD Repeat Domain 3	Protein Coding	Q6PCD5	46	GC16M074621	0.824776947498322	https://www.genecards.org/cgi-bin/carddisp.pl?gene=RFWD3									GO:0046456	icosanoid biosynthetic process	1/31
																															S1PR2	Sphingosine-1-Phosphate Receptor 2	Protein Coding	O95136	50	GC19M010223	0.757480561733246	https://www.genecards.org/cgi-bin/carddisp.pl?gene=S1PR2									GO:0019229	regulation of vasoconstriction	1/31
																															TNC	Tenascin C	Protein Coding	P24821	56	GC09M115019	0.714468240737915	https://www.genecards.org/cgi-bin/carddisp.pl?gene=TNC									GO:1903428	positive regulation of reactive oxygen species biosynthetic process	1/31
																															CDKN2D	Cyclin Dependent Kinase Inhibitor 2D	Protein Coding	P55273	46	GC19M010566	0.713194131851196	https://www.genecards.org/cgi-bin/carddisp.pl?gene=CDKN2D									GO:0010574	regulation of vascular endothelial growth factor production	1/31
																															NTRK1	Neurotrophic Receptor Tyrosine Kinase 1	Protein Coding	P04629	56	GC01P156815	0.660856485366821	https://www.genecards.org/cgi-bin/carddisp.pl?gene=NTRK1									GO:0033013	tetrapyrrole metabolic process	1/31
																															FANCE	FA Complementation Group E	Protein Coding	Q9HB96	49	GC06P104222	0.658123850822449	https://www.genecards.org/cgi-bin/carddisp.pl?gene=FANCE									GO:0042733	embryonic digit morphogenesis	1/31
																															NOS3	Nitric Oxide Synthase 3	Protein Coding	P29474	56	GC07P152342	0.657922565937042	https://www.genecards.org/cgi-bin/carddisp.pl?gene=NOS3									GO:0009416	response to light stimulus	2/31
																															EIF3J	Eukaryotic Translation Initiation Factor 3 Subunit J	Protein Coding	O75822	44	GC15P044537	0.495778203010559	https://www.genecards.org/cgi-bin/carddisp.pl?gene=EIF3J									GO:0034612	response to tumor necrosis factor	2/31
																															FANCI	FA Complementation Group I	Protein Coding	Q9NVI1	49	GC15P089243	0.457890272140503	https://www.genecards.org/cgi-bin/carddisp.pl?gene=FANCI									GO:0002260	lymphocyte homeostasis	1/31
																															MT-TL1	Mitochondrially Encoded TRNA-Leu (UUA/G) 1	RNA Gene		19	GCMTP003232	0.457688927650452	https://www.genecards.org/cgi-bin/carddisp.pl?gene=MT-TL1									GO:0030888	regulation of B cell proliferation	1/31
																															AB196725		RNA Gene		4	GC01M009748	0.457688927650452	https://www.genecards.org/cgi-bin/carddisp.pl?gene=AB196725									GO:1904589	regulation of protein import	1/31
																															FANCM	FA Complementation Group M	Protein Coding	Q8IYD8	49	GC14P045135	0.430066168308258	https://www.genecards.org/cgi-bin/carddisp.pl?gene=FANCM									GO:0042130	negative regulation of T cell proliferation	1/31
																															ADA	Adenosine Deaminase	Protein Coding	P00813	58	GC20M044620	0.354049265384674	https://www.genecards.org/cgi-bin/carddisp.pl?gene=ADA									GO:0046173	polyol biosynthetic process	1/31
																															NOXA1	NADPH Oxidase Activator 1	Protein Coding	Q86UR1	43	GC09P137423	0.354049265384674	https://www.genecards.org/cgi-bin/carddisp.pl?gene=NOXA1									GO:0051926	negative regulation of calcium ion transport	1/31
																															UBE2T	Ubiquitin Conjugating Enzyme E2 T	Protein Coding	Q9NPD8	50	GC01M202332	0.323777318000793	https://www.genecards.org/cgi-bin/carddisp.pl?gene=UBE2T									GO:0006687	glycosphingolipid metabolic process	1/31
																															FAAP100	FA Core Complex Associated Protein 100	Protein Coding	Q0VG06	41	GC17M081732	0.323777318000793	https://www.genecards.org/cgi-bin/carddisp.pl?gene=FAAP100									GO:0006940	regulation of smooth muscle contraction	1/31
																															DMD	Dystrophin	Protein Coding	P11532	52	GC0XM031097	0.28076496720314	https://www.genecards.org/cgi-bin/carddisp.pl?gene=DMD									GO:0010573	vascular endothelial growth factor production	1/31
																																															GO:0090181	regulation of cholesterol metabolic process	1/31
																																															GO:0001655	urogenital system development	2/31
																																															GO:0009247	glycolipid biosynthetic process	1/31
																																															GO:0046824	positive regulation of nucleocytoplasmic transport	1/31
																																															GO:0046513	ceramide biosynthetic process	1/31
																																															GO:1903672	positive regulation of sprouting angiogenesis	1/31
																																															GO:0042446	hormone biosynthetic process	1/31
																																															GO:0045428	regulation of nitric oxide biosynthetic process	1/31
																																															GO:0098840	protein transport along microtubule	1/31
																																															GO:0099118	microtubule-based protein transport	1/31
																																															GO:0042698	ovulation cycle	1/31
																																															GO:0048545	response to steroid hormone	2/31
																																															GO:0042982	amyloid precursor protein metabolic process	1/31
																																															GO:0045739	positive regulation of DNA repair	1/31
																																															GO:0050891	multicellular organismal water homeostasis	1/31
																																															GO:0051966	regulation of synaptic transmission, glutamatergic	1/31
																																															GO:0006305	DNA alkylation	1/31
																																															GO:0006306	DNA methylation	1/31
																																															GO:0038034	signal transduction in absence of ligand	1/31
																																															GO:0050805	negative regulation of synaptic transmission	1/31
																																															GO:0097192	extrinsic apoptotic signaling pathway in absence of ligand	1/31
																																															GO:0001666	response to hypoxia	2/31
																																															GO:1903524	positive regulation of blood circulation	1/31
																																															GO:0007422	peripheral nervous system development	1/31
																																															GO:0150076	neuroinflammatory response	1/31
																																															GO:0042310	vasoconstriction	1/31
																																															GO:0050688	regulation of defense response to virus	1/31
																																															GO:0010038	response to metal ion	2/31
																																															GO:0046394	carboxylic acid biosynthetic process	2/31
																																															GO:0016053	organic acid biosynthetic process	2/31
																																															GO:0006809	nitric oxide biosynthetic process	1/31
																																															GO:0030104	water homeostasis	1/31
																																															GO:0043536	positive regulation of blood vessel endothelial cell migration	1/31
																																															GO:0050672	negative regulation of lymphocyte proliferation	1/31
																																															GO:0071260	cellular response to mechanical stimulus	1/31
																																															GO:0032945	negative regulation of mononuclear cell proliferation	1/31
																																															GO:0035050	embryonic heart tube development	1/31
																																															GO:1900182	positive regulation of protein localization to nucleus	1/31
																																															GO:0036293	response to decreased oxygen levels	2/31
																																															GO:0021766	hippocampus development	1/31
																																															GO:0034644	cellular response to UV	1/31
																																															GO:0046209	nitric oxide metabolic process	1/31
																																															GO:0043154	negative regulation of cysteine-type endopeptidase activity involved in apoptotic process	1/31
																																															GO:2000779	regulation of double-strand break repair	1/31
																																															GO:0001776	leukocyte homeostasis	1/31
																																															GO:0008589	regulation of smoothened signaling pathway	1/31
																																															GO:0034637	cellular carbohydrate biosynthetic process	1/31
																																															GO:0070664	negative regulation of leukocyte proliferation	1/31
																																															GO:0097756	negative regulation of blood vessel diameter	1/31
																																															GO:0090049	regulation of cell migration involved in sprouting angiogenesis	1/31
																																															GO:2001057	reactive nitrogen species metabolic process	1/31
																																															GO:0046889	positive regulation of lipid biosynthetic process	1/31
																																															GO:0070482	response to oxygen levels	2/31
																																															GO:0046427	positive regulation of receptor signaling pathway via JAK-STAT	1/31
																																															GO:0070542	response to fatty acid	1/31
																																															GO:0001656	metanephros development	1/31
																																															GO:0001843	neural tube closure	1/31
																																															GO:0015914	phospholipid transport	1/31
																																															GO:0033273	response to vitamin	1/31
																																															GO:0009953	dorsal/ventral pattern formation	1/31
																																															GO:0060606	tube closure	1/31
																																															GO:1904894	positive regulation of receptor signaling pathway via STAT	1/31
																																															GO:2000117	negative regulation of cysteine-type endopeptidase activity	1/31
																																															GO:0019319	hexose biosynthetic process	1/31
																																															GO:0035249	synaptic transmission, glutamatergic	1/31
																																															GO:0042100	B cell proliferation	1/31
																																															GO:1901216	positive regulation of neuron death	1/31
																																															GO:1901655	cellular response to ketone	1/31
																																															GO:0002832	negative regulation of response to biotic stimulus	1/31
																																															GO:0014020	primary neural tube formation	1/31
																																															GO:0044728	DNA methylation or demethylation	1/31
																																															GO:0045833	negative regulation of lipid metabolic process	1/31
																																															GO:2001243	negative regulation of intrinsic apoptotic signaling pathway	1/31
																																															GO:0006672	ceramide metabolic process	1/31
																																															GO:0008585	female gonad development	1/31
																																															GO:0046364	monosaccharide biosynthetic process	1/31
																																															GO:0000079	regulation of cyclin-dependent protein serine/threonine kinase activity	1/31
																																															GO:0002042	cell migration involved in sprouting angiogenesis	1/31
																																															GO:0098869	cellular oxidant detoxification	1/31
																																															GO:1901570	fatty acid derivative biosynthetic process	1/31
																																															GO:0044070	regulation of anion transport	1/31
																																															GO:0046545	development of primary female sexual characteristics	1/31
																																															GO:0062014	negative regulation of small molecule metabolic process	1/31
																																															GO:2001022	positive regulation of response to DNA damage stimulus	1/31
																																															GO:0001841	neural tube formation	1/31
																																															GO:0019233	sensory perception of pain	1/31
																																															GO:0019395	fatty acid oxidation	1/31
																																															GO:0032414	positive regulation of ion transmembrane transporter activity	1/31
																																															GO:1904029	regulation of cyclin-dependent protein kinase activity	1/31
																																															GO:2000379	positive regulation of reactive oxygen species metabolic process	1/31
																																															GO:0030148	sphingolipid biosynthetic process	1/31
																																															GO:1903426	regulation of reactive oxygen species biosynthetic process	1/31
																																															GO:0006024	glycosaminoglycan biosynthetic process	1/31
																																															GO:0071887	leukocyte apoptotic process	1/31
																																															GO:0048608	reproductive structure development	2/31
																																															GO:0006939	smooth muscle contraction	1/31
																																															GO:0021761	limbic system development	1/31
																																															GO:0033138	positive regulation of peptidyl-serine phosphorylation	1/31
																																															GO:0001933	negative regulation of protein phosphorylation	2/31
																																															GO:0006664	glycolipid metabolic process	1/31
																																															GO:0009314	response to radiation	2/31
																																															GO:0061458	reproductive system development	2/31
																																															GO:0002526	acute inflammatory response	1/31
																																															GO:0006821	chloride transport	1/31
																																															GO:0034440	lipid oxidation	1/31
																																															GO:0042303	molting cycle	1/31
																																															GO:0042633	hair cycle	1/31
																																															GO:1903509	liposaccharide metabolic process	1/31
																																															GO:0010927	cellular component assembly involved in morphogenesis	1/31
																																															GO:0046822	regulation of nucleocytoplasmic transport	1/31
																																															GO:0001676	long-chain fatty acid metabolic process	1/31
																																															GO:1903510	mucopolysaccharide metabolic process	1/31
																																															GO:0032411	positive regulation of transporter activity	1/31
																																															GO:0043200	response to amino acid	1/31
																																															GO:1990748	cellular detoxification	1/31
																																															GO:0006023	aminoglycan biosynthetic process	1/31
																																															GO:0006979	response to oxidative stress	2/31
																																															GO:0030282	bone mineralization	1/31
																																															GO:0002683	negative regulation of immune system process	2/31
																																															GO:0033559	unsaturated fatty acid metabolic process	1/31
																																															GO:0050868	negative regulation of T cell activation	1/31
																																															GO:0046660	female sex differentiation	1/31
																																															GO:0060249	anatomical structure homeostasis	2/31
																																															GO:0006304	DNA modification	1/31
																																															GO:0007613	memory	1/31
																																															GO:0030218	erythrocyte differentiation	1/31
																																															GO:0120254	olefinic compound metabolic process	1/31
																																															GO:0006690	icosanoid metabolic process	1/31
																																															GO:0045471	response to ethanol	1/31
																																															GO:0097237	cellular response to toxic substance	1/31
																																															GO:0002698	negative regulation of immune effector process	1/31
																																															GO:0001838	embryonic epithelial tube formation	1/31
																																															GO:0032479	regulation of type I interferon production	1/31
																																															GO:0034605	cellular response to heat	1/31
																																															GO:0042326	negative regulation of phosphorylation	2/31
																																															GO:0030326	embryonic limb morphogenesis	1/31
																																															GO:0032606	type I interferon production	1/31
																																															GO:0035113	embryonic appendage morphogenesis	1/31
																																															GO:1900180	regulation of protein localization to nucleus	1/31
																																															GO:0072089	stem cell proliferation	1/31
																																															GO:1903409	reactive oxygen species biosynthetic process	1/31
																																															GO:0034101	erythrocyte homeostasis	1/31
																																															GO:0071482	cellular response to light stimulus	1/31
																																															GO:1901657	glycosyl compound metabolic process	1/31
																																															GO:0044106	cellular amine metabolic process	1/31
																																															GO:0006282	regulation of DNA repair	1/31
																																															GO:0010595	positive regulation of endothelial cell migration	1/31
																																															GO:0019751	polyol metabolic process	1/31
																																															GO:0072175	epithelial tube formation	1/31
																																															GO:0045995	regulation of embryonic development	1/31
																																															GO:0046683	response to organophosphorus	1/31
																																															GO:0015748	organophosphate ester transport	1/31
																																															GO:0042552	myelination	1/31
																																															GO:1903038	negative regulation of leukocyte cell-cell adhesion	1/31
																																															GO:0007272	ensheathment of neurons	1/31
																																															GO:0008366	axon ensheathment	1/31
																																															GO:0007224	smoothened signaling pathway	1/31
																																															GO:0007292	female gamete generation	1/31
																																															GO:0031333	negative regulation of protein-containing complex assembly	1/31
																																															GO:0046425	regulation of receptor signaling pathway via JAK-STAT	1/31
																																															GO:0035296	regulation of tube diameter	1/31
																																															GO:0097746	regulation of blood vessel diameter	1/31
																																															GO:0010212	response to ionizing radiation	1/31
																																															GO:0035150	regulation of tube size	1/31
																																															GO:0001738	morphogenesis of a polarized epithelium	1/31
																																															GO:0007612	learning	1/31
																																															GO:0033135	regulation of peptidyl-serine phosphorylation	1/31
																																															GO:0042542	response to hydrogen peroxide	1/31
																																															GO:0007043	cell-cell junction assembly	1/31
																																															GO:0046467	membrane lipid biosynthetic process	1/31
																																															GO:0071901	negative regulation of protein serine/threonine kinase activity	1/31
																																															GO:1903670	regulation of sprouting angiogenesis	1/31
																																															GO:0014074	response to purine-containing compound	1/31
																																															GO:0006606	protein import into nucleus	1/31
																																															GO:0035107	appendage morphogenesis	1/31
																																															GO:0035108	limb morphogenesis	1/31
																																															GO:0035148	tube formation	1/31
																																															GO:0016331	morphogenesis of embryonic epithelium	1/31
																																															GO:1904892	regulation of receptor signaling pathway via STAT	1/31
																																															GO:0007605	sensory perception of sound	1/31
																																															GO:0008203	cholesterol metabolic process	1/31
																																															GO:0045834	positive regulation of lipid metabolic process	1/31
																																															GO:0002262	myeloid cell homeostasis	1/31
																																															GO:0051250	negative regulation of lymphocyte activation	1/31
																																															GO:0062013	positive regulation of small molecule metabolic process	1/31
																																															GO:0001890	placenta development	1/31
																																															GO:0043271	negative regulation of ion transport	1/31
																																															GO:0098739	import across plasma membrane	1/31
																																															GO:0030203	glycosaminoglycan metabolic process	1/31
																																															GO:0050729	positive regulation of inflammatory response	1/31
																																															GO:1902600	proton transmembrane transport	1/31
																																															GO:0010970	transport along microtubule	1/31
																																															GO:0034767	positive regulation of ion transmembrane transport	1/31
																																															GO:1902652	secondary alcohol metabolic process	1/31
																																															GO:0006665	sphingolipid metabolic process	1/31
																																															GO:0031214	biomineral tissue development	1/31
																																															GO:0110148	biomineralization	1/31
																																															GO:0007259	receptor signaling pathway via JAK-STAT	1/31
																																															GO:0043535	regulation of blood vessel endothelial cell migration	1/31
																																															GO:0046165	alcohol biosynthetic process	1/31
																																															GO:0009408	response to heat	1/31
																																															GO:2001242	regulation of intrinsic apoptotic signaling pathway	1/31
																																															GO:0034250	positive regulation of cellular amide metabolic process	1/31
																																															GO:0042129	regulation of T cell proliferation	1/31
																																															GO:0007584	response to nutrient	1/31
																																															GO:0051170	import into nucleus	1/31
																																															GO:0006022	aminoglycan metabolic process	1/31
																																															GO:0015698	inorganic anion transport	1/31
																																															GO:0050806	positive regulation of synaptic transmission	1/31
																																															GO:0006633	fatty acid biosynthetic process	1/31
																																															GO:0006937	regulation of muscle contraction	1/31
																																															GO:0021543	pallium development	1/31
																																															GO:0050954	sensory perception of mechanical stimulus	1/31
																																															GO:0001659	temperature homeostasis	1/31
																																															GO:0010469	regulation of signaling receptor activity	1/31
																																															GO:0097696	receptor signaling pathway via STAT	1/31
																																															GO:1901568	fatty acid derivative metabolic process	1/31
																																															GO:0010634	positive regulation of epithelial cell migration	1/31
																																															GO:0016241	regulation of macroautophagy	1/31
																																															GO:0048469	cell maturation	1/31
																																															GO:0048736	appendage development	1/31
																																															GO:0060173	limb development	1/31
																																															GO:0090316	positive regulation of intracellular protein transport	1/31
																																															GO:0002695	negative regulation of leukocyte activation	1/31
																																															GO:0022900	electron transport chain	1/31
																																															GO:0008217	regulation of blood pressure	1/31
																																															GO:0071478	cellular response to radiation	1/31
																																															GO:0043534	blood vessel endothelial cell migration	1/31
																																															GO:0006575	cellular modified amino acid metabolic process	1/31
																																															GO:0070507	regulation of microtubule cytoskeleton organization	1/31
																																															GO:0099111	microtubule-based transport	1/31
																																															GO:0022408	negative regulation of cell-cell adhesion	1/31
																																															GO:0048167	regulation of synaptic plasticity	1/31
																																															GO:0044272	sulfur compound biosynthetic process	1/31
																																															GO:0071248	cellular response to metal ion	1/31
																																															GO:0042098	T cell proliferation	1/31
																																															GO:0050864	regulation of B cell activation	1/31
																																															GO:0002040	sprouting angiogenesis	1/31
																																															GO:0009749	response to glucose	1/31
																																															GO:0017038	protein import	1/31
																																															GO:0030705	cytoskeleton-dependent intracellular transport	1/31
																																															GO:0051054	positive regulation of DNA metabolic process	1/31
																																															GO:1901654	response to ketone	1/31
																																															GO:2000377	regulation of reactive oxygen species metabolic process	1/31
																																															GO:0046890	regulation of lipid biosynthetic process	1/31
																																															GO:0050866	negative regulation of cell activation	1/31
																																															GO:0045766	positive regulation of angiogenesis	1/31
																																															GO:0071456	cellular response to hypoxia	1/31
																																															GO:0009612	response to mechanical stimulus	1/31
																																															GO:0034764	positive regulation of transmembrane transport	1/31
																																															GO:0045216	cell-cell junction organization	1/31
																																															GO:0006643	membrane lipid metabolic process	1/31
																																															GO:0016051	carbohydrate biosynthetic process	1/31
																																															GO:0043523	regulation of neuron apoptotic process	1/31
																																															GO:0043281	regulation of cysteine-type endopeptidase activity involved in apoptotic process	1/31
																																															GO:0036294	cellular response to decreased oxygen levels	1/31
																																															GO:0050670	regulation of lymphocyte proliferation	1/31
																																															GO:0002064	epithelial cell development	1/31
																																															GO:0032944	regulation of mononuclear cell proliferation	1/31
																																															GO:0071241	cellular response to inorganic substance	1/31
																																															GO:0032388	positive regulation of intracellular transport	1/31
																																															GO:0008406	gonad development	1/31
																																															GO:0016485	protein processing	1/31
																																															GO:0008037	cell recognition	1/31
																																															GO:2001020	regulation of response to DNA damage stimulus	1/31
																																															GO:0045137	development of primary sexual characteristics	1/31
																																															GO:0097191	extrinsic apoptotic signaling pathway	1/31
																																															GO:0098657	import into cell	1/31
																																															GO:0009266	response to temperature stimulus	1/31
																																															GO:2001234	negative regulation of apoptotic signaling pathway	1/31
																																															GO:0097305	response to alcohol	1/31
																																															GO:0000302	response to reactive oxygen species	1/31
																																															GO:0071453	cellular response to oxygen levels	1/31
																																															GO:0071695	anatomical structure maturation	1/31
																																															GO:1904018	positive regulation of vasculature development	1/31
																																															GO:0010594	regulation of endothelial cell migration	1/31
																																															GO:2000116	regulation of cysteine-type endopeptidase activity	1/31
																																															GO:0032886	regulation of microtubule-based process	1/31
																																															GO:0070663	regulation of leukocyte proliferation	1/31
																																															GO:0051402	neuron apoptotic process	1/31
																																															GO:0006469	negative regulation of protein kinase activity	1/31
																																															GO:0051924	regulation of calcium ion transport	1/31
																																															GO:0000086	G2/M transition of mitotic cell cycle	1/31
																																															GO:0019318	hexose metabolic process	1/31
																																															GO:0048872	homeostasis of number of cells	1/31
																																															GO:0090257	regulation of muscle system process	1/31
																																															GO:0010951	negative regulation of endopeptidase activity	1/31
																																															GO:0051607	defense response to virus	1/31
																																															GO:0021537	telencephalon development	1/31
																																															GO:0006302	double-strand break repair	1/31
																																															GO:0033157	regulation of intracellular protein transport	1/31
																																															GO:0032412	regulation of ion transmembrane transporter activity	1/31
																																															GO:0009165	nucleotide biosynthetic process	1/31
																																															GO:0033673	negative regulation of kinase activity	1/31
																																															GO:0031348	negative regulation of defense response	1/31
																																															GO:1901293	nucleoside phosphate biosynthetic process	1/31
																																															GO:0030258	lipid modification	1/31
																																															GO:0010466	negative regulation of peptidase activity	1/31
																																															GO:0044839	cell cycle G2/M phase transition	1/31
																																															GO:0022898	regulation of transmembrane transporter activity	1/31
																																															GO:0034504	protein localization to nucleus	1/31
																																															GO:0045165	cell fate commitment	1/31
																																															GO:0007548	sex differentiation	1/31
																																															GO:0046651	lymphocyte proliferation	1/31
																																															GO:0043270	positive regulation of ion transport	1/31
																																															GO:0032943	mononuclear cell proliferation	1/31
																																															GO:0043542	endothelial cell migration	1/31
																																															GO:0021700	developmental maturation	1/31
																																															GO:0072593	reactive oxygen species metabolic process	1/31
																																															GO:0031503	protein-containing complex localization	1/31
																																															GO:0032409	regulation of transporter activity	1/31
																																															GO:0051604	protein maturation	1/31
																																															GO:0044262	cellular carbohydrate metabolic process	1/31
																																															GO:0051146	striated muscle cell differentiation	1/31
																																															GO:0031647	regulation of protein stability	1/31
																																															GO:0051348	negative regulation of transferase activity	1/31
																																															GO:0031098	stress-activated protein kinase signaling cascade	1/31
																																															GO:0007162	negative regulation of cell adhesion	1/31
																																															GO:0010632	regulation of epithelial cell migration	1/31
																																															GO:1903522	regulation of blood circulation	1/31
																																															GO:0048511	rhythmic process	1/31
																																															GO:0030216	keratinocyte differentiation	1/31
																																															GO:0016236	macroautophagy	1/31
																																															GO:0018105	peptidyl-serine phosphorylation	1/31
																																															GO:0070661	leukocyte proliferation	1/31
																																															GO:0090305	nucleic acid phosphodiester bond hydrolysis	1/31
																																															GO:0098656	anion transmembrane transport	1/31
																																															GO:0043414	macromolecule methylation	1/31
																																															GO:0007568	aging	1/31
																																															GO:0051961	negative regulation of nervous system development	1/31
																																															GO:1901214	regulation of neuron death	1/31
																																															GO:0071496	cellular response to external stimulus	1/31
																																															GO:0042113	B cell activation	1/31
																																															GO:1903037	regulation of leukocyte cell-cell adhesion	1/31
																																															GO:0060562	epithelial tube morphogenesis	1/31
																																															GO:0043010	camera-type eye development	1/31
																																															GO:0050863	regulation of T cell activation	1/31
																																															GO:0018209	peptidyl-serine modification	1/31
																																															GO:1903829	positive regulation of cellular protein localization	1/31
																																															GO:0016042	lipid catabolic process	1/31
																																															GO:0010506	regulation of autophagy	1/31
																																															GO:0009615	response to virus	1/31
																																															GO:0006913	nucleocytoplasmic transport	1/31
																																															GO:0051222	positive regulation of protein transport	1/31
																																															GO:0003002	regionalization	1/31
																																															GO:0051169	nuclear transport	1/31
																																															GO:0032386	regulation of intracellular transport	1/31
																																															GO:0001818	negative regulation of cytokine production	1/31
																																															GO:0070997	neuron death	1/31
																																															GO:0006936	muscle contraction	1/31
																																															GO:0007159	leukocyte cell-cell adhesion	1/31
																																															GO:0009913	epidermal cell differentiation	1/31
																																															GO:0010631	epithelial cell migration	1/31
																																															GO:0051052	regulation of DNA metabolic process	1/31
																																															GO:0007018	microtubule-based movement	1/31
																																															GO:0090132	epithelium migration	1/31
																																															GO:0045861	negative regulation of proteolysis	1/31
																																															GO:1904951	positive regulation of establishment of protein localization	1/31
																																															GO:0032259	methylation	1/31
																																															GO:0090130	tissue migration	1/31
																																															GO:0060271	cilium assembly	1/31
																																															GO:0001654	eye development	1/31
																																															GO:0031349	positive regulation of defense response	1/31
																																															GO:0150063	visual system development	1/31
																																															GO:0042692	muscle cell differentiation	1/31
																																															GO:0030900	forebrain development	1/31
																																															GO:0006869	lipid transport	1/31
																																															GO:0048880	sensory system development	1/31
																																															GO:0010959	regulation of metal ion transport	1/31
																																															GO:0044782	cilium organization	1/31
																																															GO:1901653	cellular response to peptide	1/31
																																															GO:0045765	regulation of angiogenesis	1/31
																																															GO:0002831	regulation of response to biotic stimulus	1/31
																																															GO:0001503	ossification	1/31
																																															GO:2001233	regulation of apoptotic signaling pathway	1/31
																																															GO:0043588	skin development	1/31
																																															GO:0050727	regulation of inflammatory response	1/31
																																															GO:0006816	calcium ion transport	1/31
																																															GO:0030099	myeloid cell differentiation	1/31
																																															GO:0032102	negative regulation of response to external stimulus	1/31
																																															GO:0034329	cell junction assembly	1/31
																																															GO:0052548	regulation of endopeptidase activity	1/31
																																															GO:0022407	regulation of cell-cell adhesion	1/31
																																															GO:0010876	lipid localization	1/31
																																															GO:1901342	regulation of vasculature development	1/31
																																															GO:0001819	positive regulation of cytokine production	1/31
																																															GO:0043434	response to peptide hormone	1/31
																																															GO:0043254	regulation of protein-containing complex assembly	1/31
																																															GO:0048568	embryonic organ development	1/31
																																															GO:0050804	modulation of chemical synaptic transmission	1/31
																																															GO:0007389	pattern specification process	1/31
																																															GO:0099177	regulation of trans-synaptic signaling	1/31
																																															GO:0052547	regulation of peptidase activity	1/31
																																															GO:0003012	muscle system process	1/31
																																															GO:0002697	regulation of immune effector process	1/31
																																															GO:0070838	divalent metal ion transport	1/31
																																															GO:0031667	response to nutrient levels	1/31
																																															GO:0051346	negative regulation of hydrolase activity	1/31
																																															GO:0008544	epidermis development	1/31
																																															GO:0072511	divalent inorganic cation transport	1/31
																																															GO:0001667	ameboidal-type cell migration	1/31
																																															GO:0042110	T cell activation	1/31
																																															GO:0051051	negative regulation of transport	1/31
																																															GO:0034765	regulation of ion transmembrane transport	1/31
[truncated: 38 more columns]

## Sheet: Fig. 2
Fig. 2a	Weight (g)
	Control Group											weight
	Samples Days	1	2	3	4	5	6	7	8	9		Comparison	Mean Diff.	95.00% CI of diff.	Adjusted P Value	Summary
	1	21.8	19.4	21.2	20.2	21.2	19.6	21	20.3	21.6		Ctrl vs. Cis+EE	6.744	5.912 to 7.577	<0.0001	****
	2	21.7	19.8	20.6	20.5	21.6	19.6	20.8	20.8	22		Ctrl vs. Cis	7.589	6.756 to 8.422	<0.0001	****
	3	22	20.7	23.1	21.2	22.4	20.1	21.3	21.4	22.7		Cis+EE vs. Cis	0.8444	0.01163 to 1.677	0.0464	*
	4	22.3	21	22.2	21.8	23.3	19.8	22.4	21.6	23.4
	5	21.8	21.1	21.6	22.8	23.5	19.4	21.8	21.2	23.9
	6	22.3	20.7	21.4	22.5	23.6	20.2	21.9	21	23.6
	7	22.8	21.3	22.5	23.3	24	21.3	22.5	21.5	23.6
	8	22.7	22.3	23.3	22.8	24.4	20.2	21.3	21.9	24.2
	9	22.8	21.3	22.5	23.3	24	21.3	22.5	21.5	23.6
	Cis Group
	Samples Days	1	2	3	4	5	6	7	8	9
	1	20	21.1	19.9	21.8	20.9	19.6	22.1	20	20
	2	20.8	21.5	19	21.7	21.2	19.7	22	19.7	20.8
	3	21.3	21.6	19.8	22.2	21.4	20.9	23.3	20.4	21.5
	4	20.9	20.6	19.3	21.8	19.8	19.7	21.6	20	20.4
	5	18.8	19.8	18.4	20.9	19.8	19.4	19.5	19.7	19.4
	6	17.1	17.9	17.2	19.2	19	18.2	18.5	18.3	17.8
	7	15.9	16.4	15.7	17.6	17.5	16.2	16.9	16.8	16.1
	8	15.5	15.9	15.2	16.9	16.8	16.3	16.2	16	15.3
	9	14.2	14.8	14.7	15.5	15.9	15.3	14.9	14.9	14.3
	Cis+EE Group
	Samples Days	1	2	3	4	5	6	7	8	9
	1	21.3	20.8	21.4	20.7	21.4	20.3	21.2	20.1	20.5
	2	21.3	20.8	21.8	21.3	21.6	20.7	21	21.2	21.4
	3	21.8	21.5	22.3	21.9	22.2	19.9	20	21.3	21.7
	4	20.1	20.2	21.3	21	21.3	19.4	18.8	20.4	21.7
	5	18.8	18.5	20.4	18.8	20.9	18.2	17.7	18.9	20.6
	6	17.9	16.9	19.1	17.6	19.8	16.9	17	18.2	19.3
	7	17.1	15.3	18	17.1	17.5	15.5	16.5	16.7	18
	8	16.5	15.7	16.8	17.7	17.5	15.4	16.3	16.4	17.3
	9	15.5	15.5	16.6	16	16.3	14.9	15.2	15.4	15.4
Fig. 2b	Average dietary intake (g)
	Samples Days	Ctrl	Cis	Cis+EE								Average dietary intake (g)
	Day 1	2.12	2.67	2.61								Comparison	Mean Diff.	95.00% CI of diff.	Adjusted P Value	Summary
	Day 2	3.45	3.09	3.43								Ctrl vs. Cis+EE	1.565	0.2900 to 2.840	0.0146	*
	Day 3	3.3	1.81	1.73								Ctrl vs. Cis	1.705	0.4300 to 2.980	0.0078	**
	Day 4	3.38	1.4	1.52								Cis+EE vs. Cis	0.14	-1.135 to 1.415	0.9587	ns
	Day 5	2.83	0.66	0.39
	Day 6	3.41	0.42	0.13
	Day 7	2.2	0.53	0.06
	Day 8	2.89	0.48	0.07
Fig. 2c	ABR threshold (dB SPL)
	Ctrl											ABR threshold (dB)
	Samples Freq.	1	2	3	4	5	6	7	8	9		8000Hz
	8000Hz	5	5	5	5	5	5	10	5	5		Comparison	Mean Diff.	95.00% CI of diff.	Adjusted P Value	Summary
	16000Hz	5	5	5	5	5	5	5	5	5		Ctrl vs. Cis+EE	-5.556	-12.24 to 1.128	0.1035	ns
	32000Hz	10	5	10	10	20	10	10	10	20		Ctrl vs. Cis	-40.56	-72.84 to -8.268	0.0173	*
	Cis											Cis+EE vs. Cis	-35	-67.42 to -2.575	0.0355	*
	Samples Freq.	1	2	3	4	5	6	7	8	9		16000Hz
	8000Hz	70	90	30	20	5	10	90	30	70		Comparison	Mean Diff.	95.00% CI of diff.	Adjusted P Value	Summary
	16000Hz	60	90	50	10	5	5	70	30	80		Ctrl vs. Cis+EE	-3.333	-8.096 to 1.429	0.1743	ns
	32000Hz	50	80	60	50	10	40	90	60	90		Ctrl vs. Cis	-39.44	-70.98 to -7.904	0.0177	*
	Cis+EE											Cis+EE vs. Cis	-36.11	-67.72 to -4.503	0.0273	*
	Samples Freq.	1	2	3	4	5	6	7	8	9		32000Hz
	8000Hz	5	5	5	5	10	20	20	20	10		Comparison	Mean Diff.	95.00% CI of diff.	Adjusted P Value	Summary
	16000Hz	5	10	5	5	5	10	10	20	5		Ctrl vs. Cis+EE	-11.67	-25.38 to 2.047	0.0969	ns
	32000Hz	20	40	20	10	10	20	30	50	10		Ctrl vs. Cis	-47.22	-71.81 to -22.64	0.0013	**
												Cis+EE vs. Cis	-35.56	-61.53 to -9.582	0.0084	**
	ABR threshold shift (dB)
Fig. 2d	Cis											ABR threshold shift (dB)
	Samples Freq.	1	2	3	4	5	6	7	8	9		8000Hz
	8000Hz	0	0	0	0	5	10	15	15	5		Comparison	Mean Diff.	95.00% CI of diff.	Adjusted P Value	Summary
	16000Hz	0	5	0	0	0	5	5	15	0		Cis+EE vs. Cis	-35	-67.42 to -2.575	0.0355	*
	32000Hz	10	30	10	5	0	10	15	30	5		16000Hz
	Cis+EE											Comparison	Mean Diff.	95.00% CI of diff.	Adjusted P Value	Summary
	Samples Freq.	1	2	3	4	5	6	7	8	9		Cis+EE vs. Cis	-36.11	-67.72 to -4.503	0.0273	*
	8000Hz	65	85	25	15	0	5	85	25	65		32000Hz
	16000Hz	55	85	45	5	0	0	65	25	75		Comparison	Mean Diff.	95.00% CI of diff.	Adjusted P Value	Summary
	32000Hz	45	70	55	0	10	20	80	55	85		Cis+EE vs. Cis	-35.56	-61.53 to -9.582	0.0084	**
	DPOAE amplitude (dB SPL)
Fig. 2e	Ctrl											DPOAE amplitude (dB SPL)
	Samples Freq.	1	2	3	4	5	6					8000Hz
	8000Hz	42.0506	30.9306	35.2406	30.4906	33.0306	44.0106					Comparison	Mean Diff.	95.00% CI of diff.	Adjusted P Value	Summary
	12000Hz	31.0106	19.5706	35.4406	36.6206	3.2094	9.1406					Ctrl vs. Cis+EE	13.74	-3.766 to 31.25	0.1186	ns
	16000Hz	33.1306	1.4906	7.0306	8.6206	10.3306	23.2806					Ctrl vs. Cis	20	12.29 to 27.72	0.0002	***
	20000Hz	31.9106	13.3006	13.2206	17.6206	10.7206	24.8906					Cis+EE vs. Cis	6.264	-11.22 to 23.74	0.5374	ns
	24000Hz	12.6306	19.2006	30.4806	32.1006	27.6906	28.4606					16000Hz
	32000Hz	18.8006	32.9406	34.1306	26.0606	20.7106	35.4406					Comparison	Mean Diff.	95.00% CI of diff.	Adjusted P Value	Summary
	Cis											Ctrl vs. Cis+EE	7.625	-7.940 to 23.19	0.3478	ns
	Samples Freq.	1	2	3	4	5	6					Ctrl vs. Cis	20.19	1.097 to 39.28	0.0386	*
	8000Hz	18.6306	16.7906	14.6606	12.7006	12.6706	20.2794					Cis+EE vs. Cis	12.56	-3.610 to 28.74	0.1165	ns
	16000Hz	24.5106	23.3306	22.3706	17.3506	8.3106	-9.2294					20000Hz
	32000Hz	8.3606	6.6306	-3.5094	-9.5094	-19.2194	-20					Comparison	Mean Diff.	95.00% CI of diff.	Adjusted P Value	Summary
	20000Hz	4.9306	0.4006	-6.0694	-11.2994	-11.4794	-14.7694					Ctrl vs. Cis+EE	12.2	1.400 to 23.01	0.0314	*
	24000Hz	-12.3394	-3.2294	-5.4494	-12.7294	-13.5094	-20					Ctrl vs. Cis	24.99	12.41 to 37.58	0.0008	***
	32000Hz	-20	-20	-20	-20	-20	-5.6694					Cis+EE vs. Cis	12.79	2.688 to 22.89	0.0195	*
	Cis+EE											24000Hz
	Samples Freq.	1	2	3	4	5	6					Comparison	Mean Diff.	95.00% CI of diff.	Adjusted P Value	Summary
	8000Hz	19.5406	31.6306	32.1506	36.0106	2.9906	10.9906					Ctrl vs. Cis+EE	20.68	5.420 to 35.94	0.0109	*
	16000Hz	26.8706	16.2206	20.7006	25.3106	23.1806	-3.9906					Ctrl vs. Cis	36.3	25.37 to 47.23	<0.0001	****
	32000Hz	6.0406	2.3206	5.4506	11.7306	5.0094	7.5806					Cis+EE vs. Cis	15.63	0.8921 to 30.36	0.0389	*
	20000Hz	9.6306	6.2106	6.8106	5.2106	3.4006	7.1706					32000Hz
	24000Hz	-3.2897	17.1506	13.9106	7.5606	3.5506	-12.3894					Comparison	Mean Diff.	95.00% CI of diff.	Adjusted P Value	Summary
	32000Hz	-15.0404	7.4106	5.0606	-12.2894	11.6106	-0.7894					Ctrl vs. Cis+EE	28.69	13.73 to 43.65	0.0013	**
												Ctrl vs. Cis	45.63	35.18 to 56.08	<0.0001	****
	DPOAE threshold ( dB SPL )											Cis+EE vs. Cis	16.94	2.412 to 31.47	0.0253	*
Fig. 2f	Ctrl
	Samples Freq.	1	2	3	4	5	6					DPOAE threshold ( dB SPL )
	8000Hz	30	30	30	30	20	20					8000Hz
	12000Hz	30	30	40	40	20	20					Comparison	Mean Diff.	95.00% CI of diff.	Adjusted P Value	Summary
	16000Hz	30	40	40	40	40	30					Ctrl vs. Cis+EE	-11.67	-24.78 to 1.447	0.0789	ns
	20000Hz	50	50	50	50	30	30					Ctrl vs. Cis	-25	-40.43 to -9.569	0.0051	**
	24000Hz	50	40	40	40	40	40					Cis+EE vs. Cis	-13.33	-30.51 to 3.844	0.1329	ns
	32000Hz	40	30	20	40	40	40					12000Hz
	Cis											Comparison	Mean Diff.	95.00% CI of diff.	Adjusted P Value	Summary
	Samples Freq.	1	2	3	4	5	6					Ctrl vs. Cis+EE	-8.333	-21.48 to 4.813	0.2377	ns
	8000Hz	30	30	40	50	30	50					Ctrl vs. Cis	-21.67	-36.56 to -6.770	0.0066	**
	16000Hz	40	40	30	40	30	50					Cis+EE vs. Cis	-13.33	-27.35 to 0.6807	0.0619	ns
	32000Hz	40	40	40	40	30	50					16000Hz
	20000Hz	50	50	50	50	30	50					Comparison	Mean Diff.	95.00% CI of diff.	Adjusted P Value	Summary
	24000Hz	50	50	50	60	40	70					Ctrl vs. Cis+EE	-3.333	-12.53 to 5.865	0.594	ns
	32000Hz	70	60	70	80	70	70					Ctrl vs. Cis	-38.33	-54.48 to -22.19	0.0006	***
	Cis+EE											Cis+EE vs. Cis	-35	-51.31 to -18.69	0.0008	***
	Samples Freq.	1	2	3	4	5	6					20000Hz
	8000Hz	50	60	50	40	70	40					Comparison	Mean Diff.	95.00% CI of diff.	Adjusted P Value	Summary
	16000Hz	40	60	50	40	60	60					Ctrl vs. Cis+EE	-3.333	-18.20 to 11.53	0.8128	ns
	32000Hz	70	90	90	60	70	70					Ctrl vs. Cis	-25	-40.96 to -9.035	0.0041	**
	20000Hz	70	70	80	50	70	70					Cis+EE vs. Cis	-21.67	-36.05 to -7.284	0.0054	**
	24000Hz	80	90	90	70	90	80					24000Hz
	32000Hz	90	90	90	90	90	90					Comparison	Mean Diff.	95.00% CI of diff.	Adjusted P Value	Summary
												Ctrl vs. Cis+EE	-11.67	-25.26 to 1.925	0.0875	ns
												Ctrl vs. Cis	-41.67	-52.52 to -30.82	<0.0001	****
												Cis+EE vs. Cis	-30	-44.86 to -15.14	0.0007	***
												32000Hz
												Comparison	Mean Diff.	95.00% CI of diff.	Adjusted P Value	Summary
												Ctrl vs. Cis+EE	-35	-46.88 to -23.12	<0.0001	****
												Ctrl vs. Cis	-55	-66.11 to -43.89	<0.0001	****
												Cis+EE vs. Cis	-20	-28.40 to -11.60	0.0013	**

## Sheet: Fig. 3 c
Fig. 3c	Survival number of OCHs
	Groups	Ctrl			Cis			Cis+EE
	Samples Turns	N1	N2	N3	C1	C2	C3	E1	E2	E3
	Apex	84	83	85	83	83	81	85	84	80
	Middle	82	81	84	73	73	74	78	75	78
	Base	87	86	86	58	60	63	78	71	72
	Survival number of OCHs
	Apex
	Comparison	Mean Diff.	95.00% CI of diff.	Adjusted P Value	Summary
	Ctrl vs. Cis+EE	1.667	-1.506 to 4.840	0.2572	ns
	Ctrl vs. Cis	1	-6.652 to 8.652	0.8258	ns
	Cis+EE vs. Cis	-0.6667	-8.091 to 6.758	0.9181	ns
	Middle
	Comparison	Mean Diff.	95.00% CI of diff.	Adjusted P Value	Summary
	Ctrl vs. Cis	9	4.582 to 13.42	0.0089	**
	Ctrl vs. Cis+EE	5.333	0.5467 to 10.12	0.0356	*
	Cis+EE vs. Cis	-3.667	-8.805 to 1.472	0.1033	ns
	Base
	Comparison	Mean Diff.	95.00% CI of diff.	Adjusted P Value	Summary
	Ctrl vs. Cis	26	18.06 to 33.94	0.0039	**
	Ctrl vs. Cis+EE	12.67	0.2460 to 25.09	0.0481	*
	Cis+EE vs. Cis	-13.33	-23.37 to -3.297	0.0214	*

## Sheet: Fig. 6
Fig. 6a	Cell Viability (%)							Cell Viability (%)
	control	Cis 25	Cis 50	Cis 100				Comparison	Adjusted P Value	Summary
	100	42.6573	22.8618	17.4287				0 vs. 25	<0.0001	****
	100	45.6726	22.0542	17.1011				25 vs. 50	0.0001	***
	100	48.5262	24.2904	17.3035				25 vs. 100	0.0004	***
	100	47.8429	24.7235	17.0907				50 vs. 100	0.0038	**
Fig. 6b	Cell Viability (%)							Cell Viability (%)
	control	EE 10	EE 20	EE 40	EE 80	EE 160		Comparison	Ctrl vs. EE 10	Ctrl vs. EE 20	Ctrl vs. EE 40	EE 80	Ctrl vs. EE 160
	100	99.2388	99.4776	98.8601	99.3825	90.7707		Adjusted P Value	0.1285	0.0751	0.0693	0.0688	0.0008
	100	97.7033	97.799	99.756	97.8957	92.2488		Summary	ns	ns	ns	ns	***
	100	99.8082	99.0412	98.8495	99.2412	91.4669
	100	95.8373	96.4995	99.7132	96.8846	93.4721
Fig. 6c	Cell Viability (%)							Cell Viability (%)
	Ctrl	Cis 25	C25+E40	C25+E80				Comparison	Adjusted P Value	Summary
	100	69.209	67.1375	65.725				0 vs. C25	<0.0001	****
	100	68.5321	65.5963	62.5688				C25 vs. E40+C25	0.767	ns
	100	66.6667	64.7834	65.2542				C25 vs. E80+C25	0.153	ns
	100	64.4465	67.7298	63.7899				E40+C25 vs. E80+C25	0.1933	ns
Fig. 6d	Cell Viability (%)							Cell Viability (%)
	Ctrl	Cis50	C50+E40	C50+E80				Comparison	Adjusted P Value	Summary
	100	37.6648	49.2467	52.4482				0 vs. C50	<0.0001	****
	100	30	43.4862	51.5596				Cis50 vs. C50+E40	0.0023	**
	100	33.0508	50.6591	48.3051				Cis50 vs. C50+E80	0.0015	**
	100	28.7992	52.0638	47.2795				C50+E40 vs. C50+E80	0.8931	ns
Fig. 6e	LDH Release (%)							Cell Viability (%)
	Ctrl	Cis 25	Cis 50	Cis 100				Comparison	Adjusted P Value	Summary
	1	2.789	3.19465	4.01189				0 vs. 25	<0.000001	****
	1	2.70085	2.62143	4.24056				25 vs. 50	0.001	***
	1	2.83673	3.02041	5.38776				50 vs. 100	0.0001	***
	1	2.38552	3.77358	5.09944
	1	2.4181	3.3944	5.44181
	1	2.62029	3.55815	6.3197
	1	2.63766	3.2097	3.99429
	1	2.70909	3.05455	4.43636
	1	2.9039	3.07808	5.40541
Fig. 6f	LDH Release (%)							Cell Viability (%)
	Ctrl	C50	C50+EE					Comparison	Adjusted P Value	Summary
	1	3.19465	1.70877					0 vs. C50	<0.0001	****
	1	2.62143	1.07941					Cis50 vs. C50+EE	<0.0001	****
	1	3.02041	1.71429
	1	3.77358	0.203978
	1	3.3944	-0.215517
	1	3.55815	0.477961
	1	3.2097	1.21255
	1	3.05455	0.945455
	1	3.07808	1.5015
								Cell Viability (%)
Fig. 6h	Viable Cells (%)							Comparison	Adjusted P Value	Summary
	Control	EE	Cis	Cis+EE				Control vs. EE	0.2343	ns
	93.6	91.2	73.4	82.3				Control vs. Cis	0.0002	***
	92.7	91.8	71.4	85.3				Control vs. Cis+EE	0.0154	*
	93.5	92.8	72.6	84.6				EE vs. Cis	<0.0001	****
								EE vs. Cis+EE	0.0138	*
								Cis vs. Cis+EE	0.0031	**

## Sheet: Fig. 7
Fig. 7b	No. of fibers				No. of fibers
	Ctrl	Cis	EE+Cis		Comparison	Mean Diff.	95.00% CI of diff.	Adjusted P Value	Summary
	68	37	52		Ctrl vs. Cis	28.25	16.30 to 40.20	0.0003	***
	57	35	49		Ctrl vs. EE+Cis	10.5	-1.446 to 22.45	0.0845	ns
	73	45	61		Cis vs. EE+Cis	-17.75	-29.70 to -5.804	0.0063	**
	63	31	57
Fig. 7c	No.of HCs				No. of fibers
	Ctrl	Cis	EE+Cis		Comparison	Mean Diff.	95.00% CI of diff.	Adjusted P Value	Summary
	150	57	125		Ctrl vs. Cis	98.67	67.37 to 130.0	0.0002	***
	148	45	87		Ctrl vs. EE+Cis	39	7.698 to 70.30	0.0204	*
	140	40	109		Cis vs. EE+Cis	-59.67	-90.97 to -28.37	0.0027	**

## Sheet: Fig. 8
Fig. 8b	Relative densitometry of P-ERK/ERK (relative to control)							Relative densitometry of P-ERK/ERK (relative to control)
	Ctrl	EE	Cis	LD	MD	HD		Comparison	Mean Diff.	95.00% CI of diff.	Adjusted P Value	Summary
	0.993801	1.56291	1.78189	1.58437	1.30482	0.723906		Ctrl vs. Cis	-1.339	-2.263 to -0.4140	0.004	**
	1.27833	1.26039	2.54988	2.45846	1.64252	1.24662		Cis vs. HD	1.301	0.3759 to 2.225	0.0051	**
	0.727871	1.16597	2.68438	2.30728	1.38263	1.14386
Fig. 8c	Relative densitometry of P-P38/P38 (relative to control)							Relative densitometry of P-P38/P38 (relative to control)
	Ctrl	EE	Cis	LD	MD	HD		Comparison	Mean Diff.	95.00% CI of diff.	Adjusted P Value	Summary
	0.531797	1.12238	2.81815	2.89904	1.96868	1.36821		Ctrl vs. Cis	-2.479	-3.466 to -1.492	<0.0001	****
	0.648205	1.3839	3.3226	1.78029	1.61682	1.58071		Cis vs. MD	1.215	0.2280 to 2.202	0.0135	*
	0.794194	1.54833	3.27055	2.94908	2.18024	2.04371		Cis vs. HD	1.473	0.4857 to 2.460	0.0032	**
Fig. 8d	Relative densitometry of P-JNK/JNK (relative to control)							Relative densitometry of P-JNK/JNK (relative to control)
	Ctrl	EE	Cis	LD	MD	HD		Comparison	Mean Diff.	95.00% CI of diff.	Adjusted P Value	Summary
	0.388401	0.966039	2.38397	2.28265	2.09814	1.26996		Ctrl vs. Cis	-1.742	-2.738 to -0.7459	0.0008	***
	1.57279	1.6356	3.07341	2.59106	1.89446	1.30121		Cis vs. HD	1.317	0.3208 to 2.313	0.0081	**
	1.03881	1.73784	2.76907	2.60906	2.35174	1.70406
Fig. 8d	Relative densitometry of IκB/β-actin (relative to control)							Relative densitometry of IκB/β-actin (relative to control)
	Ctrl	EE	Cis	LD	MD	HD		Comparison	Mean Diff.	95.00% CI of diff.	Adjusted P Value	Summary
	1.03005	0.936178	0.40101	0.421765	0.57181	0.620349		Ctrl vs. Cis	0.6414	0.2345 to 1.048	0.002	**
	1.127	0.887496	0.464218	0.469689	0.64066	1.00762		Cis vs. HD	-0.4501	-0.8569 to -0.04319	0.0274	*
	0.842951	1.00284	0.210652	0.0805139	0.465102	0.798127
Fig. 8e	Relative densitometry of p65/β-actin (relative to control)							Relative densitometry of p65/β-actin (relative to control)
	Ctrl	EE	Cis	LD	MD	HD		Comparison	Mean Diff.	95.00% CI of diff.	Adjusted P Value	Summary
	1.23462	1.72982	2.17091	1.59446	1.20741	1.01539		Ctrl vs. Cis	-1.223	-2.101 to -0.3444	0.0055	**
	0.684426	1.42957	2.1355	1.98496	1.80727	1.79457		Cis vs. HD	0.8909	0.01240 to 1.769	0.0462	*
	1.08095	1.30569	2.36235	2.39431	1.91324	1.18606
Fig. 8i	Relative densitometry of NLRP3/β-actin (relative to control)							Relative densitometry of NLRP3/β-actin (relative to control)
	Ctrl	EE	Cis	LD	MD	HD		Comparison	Mean Diff.	95.00% CI of diff.	Adjusted P Value	Summary
	1.14383	1.9166	2.37864	2.24752	1.92259	1.7777		Ctrl vs. Cis	-1.428	-2.011 to -0.8457	<0.0001	****
	0.694776	1.30447	2.47372	2.27529	1.4839	1.52759		Cis vs. MD	0.6324	0.04961 to 1.215	0.0309	*
	1.1614	1.50942	2.43297	2.07594	1.98171	1.68485		Cis vs. HD	0.7651	0.1823 to 1.348	0.0085	**
Fig. 8j	Relative densitometry of ASC/β-actin (relative to control)							Relative densitometry of ASC/β-actin (relative to control)
	Ctrl	EE	Cis	LD	MD	HD		Comparison	Mean Diff.	95.00% CI of diff.	Adjusted P Value	Summary
	1.11332	1.43165	10.5203	11.4663	2.07273	2.29942		Ctrl vs. Cis	-9.65	-13.04 to -6.257	<0.0001	****
	0.795884	2.30348	8.45702	10.0757	4.43463	2.32001		Cis vs. MD	6.889	3.495 to 10.28	0.0002	***
	1.0908	1.59164	12.9737	8.95792	4.77611	2.80498		Cis vs. HD	8.176	4.782 to 11.57	<0.0001	****
Fig. 8k	Relative densitometry of Cleaved-caspase 1/Pro-caspase-1 (relative to control)							Relative densitometry of Cleaved-caspase 1/Pro-caspase-1 (relative to control)
	N	EE	M	LD	MD	HD		Comparison	Mean Diff.	95.00% CI of diff.	Adjusted P Value	Summary
	0.0481169	0.137088	1.75845	1.15404	0.302449	0.27672		Ctrl vs. Cis	-2.255	-3.879 to -0.6304	0.0056	**
	0.381129	0.848749	1.27832	0.977721	0.669145	0.488058		Cis vs. HD	1.965	0.3404 to 3.589	0.0153	*
	0.406236	0.766384	1.23359	0.954705	0.658987	0.578959
Fig. 8l	Relative densitometry of GSDMD/β-actin (relative to control)							Relative densitometry of GSDMD/β-actin (relative to control)
	Ctrl	EE	Cis	LD	MD	HD		Comparison	Mean Diff.	95.00% CI of diff.	Adjusted P Value	Summary
	0.319087	0.320795	3.67256	2.74698	2.6361	1.34073		Ctrl vs. Cis	-2.255	-3.879 to -0.6304	0.0056	**
	1.19889	2.02624	3.21667	3.55663	2.25467	1.39004		Cis vs. HD	1.965	0.3404 to 3.589	0.0153	*
	1.48203	1.47029	2.87507	3.89382	1.32423	1.13926
Fig. 8m	Relative densitometry of IL-18/β-actin (relative to control)							Relative densitometry of IL-18/β-actin (relative to control)
	Ctrl	EE	Cis	LD	MD	HD		Comparison	Mean Diff.	95.00% CI of diff.	Adjusted P Value	Summary
	0.736353	2.46238	11.4132	8.92177	2.3792	2.21751		Ctrl vs. Cis	-9.306	-14.53 to -4.084	0.0007	***
	1.49531	3.14863	9.87546	9.48772	8.41323	7.02247		Cis vs. MD	5.239	0.01685 to 10.46	0.0491	*
	0.768337	1.65734	9.62874	6.04262	4.40801	2.52371		Cis vs. HD	6.385	1.162 to 11.61	0.0142	*
Fig. 8n	Relative densitometry of IL-1β/β-actin (relative to control)							Relative densitometry of IL-1β/β-actin (relative to control)
	Ctrl	EE	Cis	LD	MD	HD		Comparison	Mean Diff.	95.00% CI of diff.	Adjusted P Value	Summary
	0.172776	0.492249	6.31413	4.14385	1.80417	0.99363		Ctrl vs. Cis	-4.111	-6.388 to -1.834	0.0006	***
	1.36854	3.04764	4.59011	3.51075	2.40273	1.75249		Cis vs. MD	2.92	0.6430 to 5.197	0.0101	*
	1.45869	2.75189	4.4295	3.4281	2.36625	2.07889		Cis vs. HD	3.503	1.226 to 5.780	0.0025	**
Fig. 8o	NLRP3 mRNA (fold change)							NLRP3 mRNA (fold change)
	Ctrl	EE	Cis	LD	MD	HD		Comparison	Mean Diff.	95.00% CI of diff.	Adjusted P Value	Summary
	1	1.45599	1.58337	1.33885	0.970634	1.074		Ctrl vs. Cis	-0.8004	-1.161 to -0.4399	<0.0001	****
	1	1.34537	2.02651	1.53581	1.37745	1.0403		Cis vs. LD	0.3642	0.003667 to 0.7247	0.0472	*
	1	1.39959	1.79129	1.43396	1.15629	1.05702		Cis vs. MD	0.6323	0.2717 to 0.9928	0.0008	***
								Cis vs. HD	0.7433	0.3828 to 1.104	0.0002	***
Fig. 8p	ASC mRNA (fold change)							ASC mRNA (fold change)
	Ctrl	EE	Cis	LD	MD	HD		Comparison	Mean Diff.	95.00% CI of diff.	Adjusted P Value	Summary
	1	0.880869	1.57571	1.15397	0.691595	0.558256		Ctrl vs. Cis	-0.5435	-0.7232 to -0.3638	<0.0001	****
	1	0.736113	1.51152	1.02109	0.566049	0.638164		Cis vs. LD	0.4393	0.2596 to 0.6190	<0.0001	****
	1	0.805245	1.54328	1.13744	0.625681	0.436597		Cis vs. MD	0.9157	0.7360 to 1.095	<0.0001	****
								Cis vs. HD	0.9992	0.8195 to 1.179	<0.0001	****
Fig. 8q	caspase-1 mRNA (fold change)							caspase-1 mRNA (fold change)
	N	EE	M	E20	E40	E80		Comparison	Mean Diff.	95.00% CI of diff.	Adjusted P Value	Summary
	1	0.703197	3.2691	1.73628	1.73267	1.53262		Ctrl vs. Cis	-2.557	-3.495 to -1.620	<0.0001	****
	1	0.887611	4.38933	2.05908	1.94936	0.845572		Cis vs. LD	1.662	0.7248 to 2.599	0.0007	***
	1	0.790041	3.01363	1.8908	1.83783	1.13839		Cis vs. MD	1.717	0.7802 to 2.655	0.0005	***
								Cis vs. HD	2.385	1.448 to 3.322	<0.0001	****
Fig. 8r	GSDMD mRNA (fold change)							GSDMD mRNA (fold change)
	Ctrl	EE	Cis	LD	MD	HD		Comparison	Mean Diff.	95.00% CI of diff.	Adjusted P Value	Summary
	1	1.51467	4.84613	3.52836	2.86592	2.89172		Ctrl vs. Cis	-3.901	-4.957 to -2.845	<0.0001	****
	1	1.85318	5.79577	4.03213	2.97729	2.91079		Cis vs. LD	1.063	0.006898 to 2.119	0.0482	*
	1	1.67539	4.06146	3.95451	2.92108	3.19978		Cis vs. MD	1.98	0.9238 to 3.036	0.0004	***
								Cis vs. HD	1.9	0.8445 to 2.956	0.0006	***
Fig. 8s	IL-18 mRNA (fold change)							IL-18 mRNA (fold change)
	Ctrl	EE	Cis	LD	MD	HD		Comparison	Adjusted P Value	Summary	Welch-corrected t, df	95% confidence interval
	1	0.651122	3.43426	0.459775	0.342458	0.169482		Ctrl vs. Cis	0.0255	*	t=6.143, df=2.000	0.5652 to 3.208
	1	0.515484	2.37183	0.517632	0.454074	0.160985		Cis vs. LD	0.0158	*	t=7.797, df=2.012	-3.714 to -1.082
	1	0.579347	2.85403	0.487847	0.394337	0.182724		Cis vs. MD	0.0141	*	t=8.062, df=2.044	-3.791 to -1.188
								Cis vs. HD	0.0125	*	t=8.840, df=2.002	-4.036 to -1.395
Fig. 8t	IL-1β mRNA (fold change)							IL-1β mRNA (fold change)
	Ctrl	EE	Cis	LD	MD	HD		Comparison	Mean Diff.	95.00% CI of diff.	Adjusted P Value	Summary
	1	1.18017	2.2253	1.48968	1.40542	0.662963		Ctrl vs. Cis	-0.9577	-1.344 to -0.5718	<0.0001	****
	1	1.61105	1.70173	1.55401	1.30858	0.694959		Cis vs. LD	0.4359	0.05006 to 0.8218	0.024	*
	1	1.37888	1.94598	1.52151	1.35613	0.678772		Cis vs. MD	0.601	0.2151 to 0.9868	0.0022	**
								Cis vs. HD	1.279	0.8929 to 1.665	<0.0001	****
Fig. 8u	Concentration of IL-18 (pg/ml)							Concentration of IL-18 (pg/ml)
	Ctrl	EE	Cis	LD	MD	HD		Comparison	Mean Diff.	95.00% CI of diff.	Adjusted P Value	Summary
	165.27	214.69	498.26	425.43	368.26	274.42		Ctrl vs. Cis	-369	-427.1 to -310.9	<0.0001	****
	160	203.96	512.6	439.8	383.6	213.53		Cis vs. LD	76.53	18.47 to 134.6	0.0083	**
	116.95	182.23	538.39	454.42	379.39	226.68		Cis vs. MD	139.3	81.27 to 197.4	<0.0001	****
								Cis vs. HD	278.2	220.1 to 336.3	<0.0001	****
Fig. 8v	Concentration of IL-1β (pg/ml)							Concentration of IL-1β (pg/ml)
	Ctrl	EE	Cis	LD	MD	HD		Comparison	Mean Diff.	95.00% CI of diff.	Adjusted P Value	Summary
	80.56	102.74	283.46	262.48	216.03	153.47		Ctrl vs. Cis	-208.1	-244.3 to -171.8	<0.0001	****
	78.37	105.85	282.39	273.91	207.37	162.4		Cis vs. MD	66.89	30.67 to 103.1	0.0005	***
	83.41	98.57	300.64	295.17	242.42	187.59		Cis vs. HD	121	84.79 to 157.2	<0.0001	****

## Sheet: Fig. 9
Fig. 9a	SCC7 Cells Viability (%)		Cis														SCC7 Cells Viability (%)							SCC7 Cells Viability (%)		Cis+EE
	Control	0.25 μM	0.5 μM	1 μM	2 μM	4 μM	8 μM	16 μM	32 μM	64 μM	128 μM	256 μM	512 μM	1024 μM	2048 μM		Comparison	Mean Diff.	95.00% CI of diff.	Significant?	Summary	Adjusted P Value		Comparison	P value	P value summary
	104.939	112.002	113.393	125.795	108.387	106.941	104.994	95.428	83.749	69.9	59.555	38.977	33.359	20.623	4.605		Control vs. 0.25 μM	-13.75	-26.12 to -1.379	Yes	*	0.0163		Control vs. EE80	<0.0001	****
	111.502	112.336	108.498	111.112	103.938	108.498	113.838	112.67	79.633	77.686	56.885	45.595	35.862	19.789	3.548		Control vs. 0.5 μM	-15.76	-28.13 to -3.393	Yes	**	0.0026		Control vs. Cis128	<0.0001	****
	87.253	109.166	123.904	109.611	109.611	113.281	120.011	99.989	82.581	76.073	59.555	49.6	33.359	19.121	3.993		Control vs. 1 μM	-18.89	-31.26 to -6.518	Yes	***	0.0001		Control vs. Cis256	<0.0001	****
	90.979	112.836	115.451	126.963	123.459	114.894	109.11	110.056	86.585	73.014	61.001	45.873	38.309	20.957	4.216		Control vs. 2 μM	-11.95	-24.32 to 0.4226	No	ns	0.0687		Control vs. Cis512	<0.0001	****
	105.328	122.403	117.564	120.957	114.338	121.513	115.84	98.209	86.418	77.464	54.494	42.981	33.971	21.902	3.771		Control vs. 4 μM	-13.03	-25.39 to -0.6562	Yes	*	0.0298		Cis512+EE vs. Cis512	<0.0001	****
																	Control vs. 8 μM	-12.76	-25.13 to -0.3894	Yes	*	0.0369
Fig. 9b	SCC7 Cells Viability (%)		Cis+EE														Control vs. 16 μM	-3.27	-15.64 to 9.099	No	ns	0.9998
	Control	EE80	Cis128	Cis128+EE	Cis256	Cis256+EE	Cis512	Cis512+EE									Control vs. 32 μM	16.21	3.838 to 28.58	Yes	**	0.0017
	0.98	0.817	0.57	0.61	0.411	0.455	0.257	0.508									Control vs. 64 μM	25.17	12.80 to 37.54	Yes	****	<0.0001
	1.015	0.85	0.579	0.629	0.436	0.419	0.253	0.489									Control vs. 128 μM	41.7	29.33 to 54.07	Yes	****	<0.0001
	0.977	0.787	0.594	0.636	0.433	0.41	0.235	0.503									Control vs. 256 μM	55.4	43.03 to 67.76	Yes	****	<0.0001
	1.029	0.738	0.605	0.59	0.435	0.467	0.257	0.466									Control vs. 512 μM	65.03	52.66 to 77.40	Yes	****	<0.0001
	1	0.769	0.581	0.623	0.438	0.431	0.252	0.488									Control vs. 1024 μM	79.52	67.15 to 91.89	Yes	****	<0.0001
																	Control vs. 2048 μM	95.97	83.60 to 108.3	Yes	****	<0.0001
Fig. 9c	U-87 MG Cells Viability (%)		Cis
	Control	0.25 μM	0.5 μM	1 μM	2 μM	4 μM	8 μM	16 μM	32 μM	64 μM	128 μM	256 μM	512 μM	1024 μM	2048 μM		U87 Cells Viability (%)				U87 Cells Viability (%)		Cis+EE
	100	107.4	110.201	97.1987	91.4905	63.9006	67.3362	67.2304	83.0338	51.5856	17.0719	9.83087	5.28541	4.28118	3.27696		Comparison	P value	P value summary		Comparison	P value	P value summary
	100	126.82	127.306	87.8034	78.0947	81.3714	67.8398	65.8981	68.0825	50.6675	33.1311	9.5267	5.09709	3.76214	3.03398		Control vs. 0.25 μM	0.0605	ns		Control vs. Cis32	0.0018	**
	100	127.822	123.819	80.9711	62.4016	81.8241	69.8819	68.7664	72.7034	44.357	25.7874	10.2362	3.28084	1.44357	1.11549		Control vs. 0.5 μM	0.0375	*		Control vs. Cis64	0.0009	***
	100	106.743	107.892	90.1099	88.6114	89.96	69.1808	63.4366	74.026	43.7063	29.2208	8.54146	4.4955	3.04695	2.34765		Control vs. 1 μM	0.0464	*		Control vs. Cis128	<0.0001	****
																	Control vs. 2 μM	0.0569	ns
Fig. 9d	U-87 MG Cells Viability (%)		Cis+EE														Control vs. 4 μM	0.0325	*
	Control	EE80	Cis32	Cis32+EE	Cis64	Cis64+EE	Cis128	Cis128+EE									Control vs. 8 μM	<0.0001	****
	100	93.9079	82.1694	92.9421	56.0178	65.156	22.214	34.3982									Control vs. 16 μM	<0.0001	****
	100	94.6777	75	83.0585	40.5547	54.6102	17.6162	24.4753									Control vs. 32 μM	0.0038	**
	100	92.2063	72.3149	70.0659	53.1989	66.7313	18.9608	24.1954									Control vs. 64 μM	0.0001	***
	100	99.8438	72.3545	73.0964	42.3663	54.3147	17.9617	26.2007									Control vs. 128 μM	0.0002	***
																	Control vs. 256 μM	<0.0001	****
Fig. 9e	A549 Cells Viability (%)		Cis														Control vs. 512 μM	<0.0001	****
	Control	0.25 μM	0.5 μM	1 μM	2 μM	4 μM	8 μM	16 μM	32 μM	64 μM	128 μM	256 μM	512 μM	1024 μM	2048 μM		Control vs. 1024 μM	<0.0001	****
	100	98.328	94.6656	98.0892	85.5096	89.5701	78.5828	66.1624	45.621	27.5478	21.4968	15.6847	8.0414	1.43312	5.89172		Control vs. 2048 μM	<0.0001	****
	100	97.6378	108.399	101.312	103.937	89.4138	76.203	59.4926	59.0551	28.6964	22.6597	13.5608	8.31146	5.77428	2.09974
	100	97.1955	91.3462	95.8333	95.5128	88.8622	76.0417	59.5353	55.2083	24.9199	25.8013	13.3013	8.49359	5.12821	4.80769		A549 Cells Viability (%)				A549 Cells Viability (%)		Cis+EE
	100	98.1083	84.9527	96.3887	78.4179	87.6182	69.9914	56.2339	44.196	28.1169	25.2794	17.0249	9.71625	8.08255	8.16853		Comparison	P value	P value summary		Comparison	P value	P value summary
																	Control vs. 0.25 μM	0.0033	**		Control vs. EE80	0.0034	**
Fig. 9f	A549 Cells Viability (%)		Cis+EE														Control vs. 0.5 μM	0.3738	ns		Control vs. Cis16	0.0197	*
	Control	EE80	Cis16	Cis16+EE	Cis32	Cis32+EE	Cis64	Cis64+EE									Control vs. 1 μM	0.1879	ns		Control vs. Cis32	<0.0001	****
	100	89.2876	63.4425	69.0068	43.6817	49.922	19.2928	47.3219									Control vs. 2 μM	0.2005	ns		Control vs. Cis64	<0.0001	****
	100	93.1294	69.5652	67.5255	44.1761	43.5856	13.3655	35.1047									Control vs. 4 μM	0.0001	***		Cis64 vs.Cis64+EE	0.0171	*
	100	88.4842	78.3074	65.9347	42.3139	45.9025	25.6026	38.3503									Control vs. 8 μM	0.0009	***
	100	87.548	88.6451	83.2693	50.3566	58.5299	24.6297	47.1201									Control vs. 16 μM	0.0003	***
																	Control vs. 32 μM	0.0009	***
																	Control vs. 64 μM	<0.0001	****
																	Control vs. 128 μM	<0.0001	****
																	Control vs. 256 μM	<0.0001	****
																	Control vs. 512 μM	<0.0001	****
																	Control vs. 1024 μM	<0.0001	****
																	Control vs. 2048 μM	<0.0001	****
